# Supplementary material for: 3-(7-Meth­oxy-β-carbolin-1-yl)propionic acid monohydrate
Source: Acta Crystallogr Sect E Struct Rep Online. 2011 Apr 16;67(Pt 5):o1167. doi: 10.1107/S160053681101350X (PMC3089168; doi:10.1107/S160053681101350X)
Supplement: Supplementary file 1 [file e-67-o1167-sup1.cif]

##############################################################################
#                                                                            #
# This CIF contains the data in a paper accepted for publication in          #
# Acta Crystallographica Section E. It conforms to the requirements of       #
# Notes for Authors for Acta Crystallographica Section E, and has been       #
# peer reviewed under the auspices of the IUCr Commission on Journals.       #
#                                                                            #
# Full details of the Crystallographic Information File format               #
# are given in the paper "The Crystallographic Information File (CIF):       #
# a New Standard Archive File for Crystallography" by S. R. Hall, F. H.      #
# Allen and I. D. Brown [Acta Cryst. (1991), A47, 655-685].                  #
#                                                                            #
# The current version of the core CIF dictionary is obtainable from          #
# ftp://ftp.iucr.org/pub/cif_core.dic.                                       #
#                                                                            #
# Software is freely available for graphical display of the structure(s)     #
# in this CIF. For information consult the CIF software page                 #
# http://www.iucr.org/resources/cif/software.                                #
#                                                                            #
# This file may be used for bona fide research purposes within the           #
# scientific community so long as proper attribution is given to the journal # 
# article from which it was obtained.                                        #
#                                                                            #
##############################################################################
data_I
_audit_creation_method     SHELXL-97
_chemical_name_systematic
;
3-(7-methoxy-9<i>H</i>-pyrido[3,4-<i>b</i>]indol-1-yl)propanoic acid
monohydrate
;
_chemical_name_common
;
3-(7-Methoxy-\b-carbolin-1-yl)propionic acid monohydrate
;
_chemical_formula_moiety     'C15 H14 N2 O3, H2 O'
_chemical_formula_sum     'C15 H16 N2 O4'
_chemical_formula_iupac     'C15 H14 N2 O3, H2 O'
_chemical_formula_weight     288.30
_chemical_melting_point     ?
_symmetry_cell_setting     monoclinic
_symmetry_space_group_name_H-M     'P 21/n'
_symmetry_space_group_name_Hall     '-P 2yn'
loop_
    _symmetry_equiv_pos_as_xyz
    'x, y, z'
    '-x+1/2, y+1/2, -z+1/2'
    '-x, -y, -z'
    'x-1/2, -y-1/2, z-1/2'
_cell_length_a     4.51140(10)
_cell_length_b     10.8637(2)
_cell_length_c     28.0865(3)
_cell_angle_alpha     90.00
_cell_angle_beta     92.4140(10)
_cell_angle_gamma     90.00
_cell_volume     1375.31(4)
_cell_formula_units_Z     4
_cell_measurement_reflns_used     3368
_cell_measurement_theta_min     3.15
_cell_measurement_theta_max     67.63
_cell_measurement_temperature     296(2)
_exptl_crystal_description     prism
_exptl_crystal_colour     colourless
_exptl_crystal_size_max     0.12
_exptl_crystal_size_mid     0.10
_exptl_crystal_size_min     0.05
_exptl_crystal_density_diffrn     1.392
_exptl_crystal_density_meas     ?
_exptl_crystal_density_method     'not measured'
_exptl_crystal_F_000     608
_exptl_absorpt_coefficient_mu     0.850
_exptl_absorpt_correction_type     none
_exptl_absorpt_process_details     ?
_exptl_absorpt_correction_T_min     ?
_exptl_absorpt_correction_T_max     ?
_exptl_special_details
;
;
_diffrn_ambient_temperature     296(2)
_diffrn_radiation_type     CuK\a
_diffrn_radiation_wavelength     1.54178
_diffrn_radiation_source     'sealed tube'
_diffrn_radiation_monochromator     graphite
_diffrn_measurement_device_type     'Bruker APEXII'
_diffrn_measurement_method     '\f and \w'
_diffrn_detector_area_resol_mean     0
_diffrn_reflns_number     9119
_diffrn_reflns_av_R_equivalents     0.0216
_diffrn_reflns_av_sigmaI/netI     0.0187
_diffrn_reflns_theta_min     3.15
_diffrn_reflns_theta_max     67.63
_diffrn_reflns_theta_full     67.63
_diffrn_measured_fraction_theta_max     0.951
_diffrn_measured_fraction_theta_full     0.951
_diffrn_reflns_limit_h_min     -4
_diffrn_reflns_limit_h_max     5
_diffrn_reflns_limit_k_min     -12
_diffrn_reflns_limit_k_max     12
_diffrn_reflns_limit_l_min     -33
_diffrn_reflns_limit_l_max     33
_diffrn_standards_number     0
_diffrn_standards_interval_count     0
_diffrn_standards_interval_time     0
_diffrn_standards_decay_%     0
_refine_special_details
;
Refinement of <i>F</i>^2^ against ALL reflections. The weighted <i>R</i>-factor
<i>wR</i> and goodness of fit <i>S</i> are based on <i>F</i>^2^, conventional
<i>R</i>-factors <i>R</i> are based on <i>F</i>, with <i>F</i> set to zero for
negative <i>F</i>^2^. The threshold expression of <i>F</i>^2^ >
\s(<i>F</i>^2^) is used only for calculating <i>R</i>-factors(gt) <i>etc</i>.
and is not relevant to the choice of reflections for refinement.
<i>R</i>-factors based on <i>F</i>^2^ are statistically about twice as large
as those based on <i>F</i>, and <i>R</i>- factors based on ALL data will be
even larger.
;
_reflns_number_total     2366
_reflns_number_gt     2048
_reflns_threshold_expression     I>2\s(I)
_refine_ls_structure_factor_coef     Fsqd
_refine_ls_matrix_type     full
_refine_ls_R_factor_all     0.0455
_refine_ls_R_factor_gt     0.0388
_refine_ls_wR_factor_gt     0.1081
_refine_ls_wR_factor_ref     0.1156
_refine_ls_goodness_of_fit_ref     1.047
_refine_ls_restrained_S_all     1.047
_refine_ls_number_reflns     2366
_refine_ls_number_parameters     201
_refine_ls_number_restraints     0
_refine_ls_hydrogen_treatment     mixed
_refine_ls_weighting_scheme     calc
_refine_ls_weighting_details
         'calc w=1/[\s^2^(Fo^2^)+(0.0672P)^2^+0.3134P] where P=(Fo^2^+2Fc^2^)/3'
_atom_sites_solution_hydrogens     geom
_atom_sites_solution_primary     direct
_atom_sites_solution_secondary     difmap
_refine_ls_shift/su_max     0.006
_refine_ls_shift/su_mean     0.001
_refine_diff_density_max     0.487
_refine_diff_density_min     -0.167
_refine_ls_extinction_method     'SHELXL97 (Sheldrick, 2008)'
_refine_ls_extinction_coef     0.0014(3)
_refine_ls_extinction_expression
                                  'Fc^*^=kFc[1+0.001xFc^2^\l^3^/sin(2\q)]^-1/4^'
loop_
    _atom_type_symbol
    _atom_type_description
    _atom_type_scat_dispersion_real
    _atom_type_scat_dispersion_imag
    _atom_type_scat_source
    'C' 'C' 0.0181 0.0091
                         'International Tables Vol C Tables 4.2.6.8 and 6.1.1.4'
    'H' 'H' 0.0000 0.0000
                         'International Tables Vol C Tables 4.2.6.8 and 6.1.1.4'
    'N' 'N' 0.0311 0.0180
                         'International Tables Vol C Tables 4.2.6.8 and 6.1.1.4'
    'O' 'O' 0.0492 0.0322
                         'International Tables Vol C Tables 4.2.6.8 and 6.1.1.4'
_computing_data_collection     'APEX2 (Bruker, 2005)'
_computing_cell_refinement     'SAINT (Bruker, 2005)'
_computing_data_reduction     'SAINT (Bruker, 2005)'
_computing_structure_solution     'SHELXS97 (Sheldrick, 2008)'
_computing_structure_refinement     'SHELXL97 (Sheldrick, 2008)'
_computing_molecular_graphics     'SHELXTL (Sheldrick, 2008)'
_computing_publication_material     'SHELXL97 (Sheldrick, 2008)'
loop_
    _atom_site_type_symbol
    _atom_site_label
    _atom_site_fract_x
    _atom_site_fract_y
    _atom_site_fract_z
    _atom_site_U_iso_or_equiv
    _atom_site_adp_type
    _atom_site_calc_flag
    _atom_site_refinement_flags
    _atom_site_occupancy
    _atom_site_symmetry_multiplicity
    _atom_site_disorder_assembly
    _atom_site_disorder_group
    C C1 0.0343(3) 0.45008(14) 0.16867(5) 0.0351(3) Uani d . 1 1 . .
    N N2 0.0495(3) 0.32718(11) 0.16361(5) 0.0402(3) Uani d . 1 1 . .
    C C3 0.2158(4) 0.27148(15) 0.13080(6) 0.0458(4) Uani d . 1 1 . .
    H H3A 0.2177 0.1860 0.1291 0.055 Uiso calc R 1 1 . .
    C C4 0.3807(4) 0.33780(15) 0.10014(6) 0.0438(4) Uani d . 1 1 . .
    H H4A 0.4925 0.2985 0.0776 0.053 Uiso calc R 1 1 . .
    C C5 0.7128(4) 0.57535(16) 0.04262(6) 0.0443(4) Uani d . 1 1 . .
    H H5A 0.7804 0.5050 0.0276 0.053 Uiso calc R 1 1 . .
    C C6 0.8037(4) 0.68936(17) 0.02872(6) 0.0487(4) Uani d . 1 1 . .
    H H6A 0.9324 0.6962 0.0039 0.058 Uiso calc R 1 1 . .
    C C7 0.7055(4) 0.79694(16) 0.05145(6) 0.0460(4) Uani d . 1 1 . .
    C C8 0.5138(4) 0.79159(15) 0.08833(6) 0.0427(4) Uani d . 1 1 . .
    H H8A 0.4502 0.8624 0.1035 0.051 Uiso calc R 1 1 . .
    C C9 0.4200(3) 0.67511(14) 0.10178(5) 0.0374(4) Uani d . 1 1 . .
    C C10 0.5163(3) 0.56590(14) 0.07978(5) 0.0381(4) Uani d . 1 1 . .
    C C11 0.3771(3) 0.46622(14) 0.10355(5) 0.0370(3) Uani d . 1 1 . .
    C C12 0.2008(3) 0.52071(14) 0.13862(5) 0.0350(3) Uani d . 1 1 . .
    N N13 0.2299(3) 0.64599(12) 0.13699(4) 0.0381(3) Uani d . 1 1 . .
    H H13A 0.1437 0.6978 0.1550 0.046 Uiso calc R 1 1 . .
    O O14 0.8192(3) 0.90335(12) 0.03401(5) 0.0602(4) Uani d . 1 1 . .
    C C15 0.7305(6) 1.01607(19) 0.05520(8) 0.0734(7) Uani d . 1 1 . .
    H H15A 0.8250 1.0837 0.0399 0.110 Uiso calc R 1 1 . .
    H H15B 0.7877 1.0156 0.0885 0.110 Uiso calc R 1 1 . .
    H H15C 0.5191 1.0248 0.0514 0.110 Uiso calc R 1 1 . .
    C C1' -0.1536(3) 0.50276(13) 0.20627(5) 0.0364(4) Uani d . 1 1 . .
    H H1'A -0.3104 0.4449 0.2129 0.044 Uiso calc R 1 1 . .
    H H1'B -0.2458 0.5780 0.1944 0.044 Uiso calc R 1 1 . .
    C C2' 0.0251(4) 0.53087(15) 0.25274(6) 0.0437(4) Uani d . 1 1 . .
    H H2'A 0.0966 0.4545 0.2670 0.052 Uiso calc R 1 1 . .
    H H2'B 0.1957 0.5811 0.2458 0.052 Uiso calc R 1 1 . .
    C C3' -0.1657(4) 0.59823(14) 0.28756(5) 0.0416(4) Uani d . 1 1 . .
    O O4' -0.2512(4) 0.54636(12) 0.32330(4) 0.0655(4) Uani d . 1 1 . .
    O O5' -0.2315(4) 0.70783(11) 0.27682(5) 0.0618(4) Uani d . 1 1 . .
    H H5'A -0.3268 0.7384 0.2981 0.25(3) Uiso calc R 1 1 . .
    O OW 0.9592(4) 0.81052(13) 0.19395(6) 0.0690(5) Uani d . 1 1 . .
    H HWA 0.894(5) 0.789(2) 0.2205(10) 0.081(8) Uiso d . 1 1 . .
    H HWB 0.882(5) 0.883(3) 0.1889(9) 0.076(7) Uiso d . 1 1 . .
loop_
    _atom_site_aniso_label
    _atom_site_aniso_U_11
    _atom_site_aniso_U_22
    _atom_site_aniso_U_33
    _atom_site_aniso_U_12
    _atom_site_aniso_U_13
    _atom_site_aniso_U_23
    C1 0.0370(8) 0.0361(8) 0.0322(7) -0.0001(6) 0.0022(6) -0.0003(6)
    N2 0.0474(8) 0.0356(7) 0.0381(7) 0.0008(5) 0.0062(6) -0.0012(5)
    C3 0.0572(10) 0.0358(8) 0.0450(9) 0.0031(7) 0.0082(7) -0.0047(6)
    C4 0.0489(9) 0.0433(9) 0.0397(8) 0.0070(7) 0.0089(7) -0.0061(6)
    C5 0.0431(9) 0.0531(10) 0.0374(8) 0.0014(7) 0.0097(7) -0.0048(7)
    C6 0.0482(10) 0.0627(11) 0.0363(8) -0.0041(8) 0.0146(7) 0.0008(7)
    C7 0.0487(9) 0.0521(10) 0.0375(8) -0.0068(7) 0.0064(7) 0.0072(7)
    C8 0.0483(9) 0.0419(9) 0.0383(8) -0.0002(7) 0.0084(7) 0.0012(6)
    C9 0.0384(8) 0.0422(8) 0.0318(7) 0.0006(6) 0.0049(6) 0.0006(6)
    C10 0.0376(8) 0.0443(9) 0.0326(7) 0.0012(6) 0.0039(6) -0.0012(6)
    C11 0.0371(8) 0.0411(8) 0.0330(7) 0.0028(6) 0.0029(6) -0.0026(6)
    C12 0.0362(8) 0.0372(8) 0.0316(7) 0.0019(6) 0.0033(6) -0.0009(6)
    N13 0.0440(7) 0.0350(7) 0.0362(6) 0.0021(5) 0.0120(5) -0.0008(5)
    O14 0.0749(9) 0.0543(8) 0.0530(7) -0.0113(6) 0.0232(6) 0.0087(6)
    C15 0.1093(18) 0.0520(12) 0.0610(12) -0.0196(11) 0.0274(12) 0.0019(9)
    C1' 0.0378(8) 0.0352(8) 0.0367(8) -0.0002(6) 0.0081(6) 0.0004(6)
    C2' 0.0472(9) 0.0451(9) 0.0389(8) 0.0062(7) 0.0038(7) -0.0023(7)
    C3' 0.0501(9) 0.0387(8) 0.0365(8) -0.0028(6) 0.0061(7) -0.0041(6)
    O4' 0.1062(11) 0.0451(7) 0.0477(7) -0.0034(7) 0.0302(7) -0.0001(5)
    O5' 0.0916(10) 0.0433(7) 0.0528(8) 0.0155(6) 0.0297(7) 0.0040(5)
    OW 0.1082(13) 0.0425(7) 0.0594(9) 0.0149(7) 0.0382(8) 0.0023(6)
_geom_special_details
;
All e.s.d.'s (except the e.s.d. in the dihedral angle between two l.s. planes)
are estimated using the full covariance matrix. The cell e.s.d.'s are taken
into account individually in the estimation of e.s.d.'s in distances, angles
and torsion angles; correlations between e.s.d.'s in cell parameters are only
used when they are defined by crystal symmetry. An approximate (isotropic)
treatment of cell e.s.d.'s is used for estimating e.s.d.'s involving l.s.
planes.
;
loop_
    _geom_bond_atom_site_label_1
    _geom_bond_atom_site_label_2
    _geom_bond_site_symmetry_2
    _geom_bond_distance
    _geom_bond_publ_flag
    C1 N2 . 1.3447(19) ?
    C1 C12 . 1.385(2) ?
    C1 C1' . 1.4955(19) ?
    N2 C3 . 1.355(2) ?
    C3 C4 . 1.367(2) ?
    C3 H3A . 0.9300 ?
    C4 C11 . 1.399(2) ?
    C4 H4A . 0.9300 ?
    C5 C6 . 1.367(2) ?
    C5 C10 . 1.401(2) ?
    C5 H5A . 0.9300 ?
    C6 C7 . 1.412(2) ?
    C6 H6A . 0.9300 ?
    C7 O14 . 1.364(2) ?
    C7 C8 . 1.378(2) ?
    C8 C9 . 1.392(2) ?
    C8 H8A . 0.9300 ?
    C9 N13 . 1.3728(19) ?
    C9 C10 . 1.414(2) ?
    C10 C11 . 1.431(2) ?
    C11 C12 . 1.421(2) ?
    C12 N13 . 1.3683(19) ?
    N13 H13A . 0.8600 ?
    O14 C15 . 1.426(2) ?
    C15 H15A . 0.9600 ?
    C15 H15B . 0.9600 ?
    C15 H15C . 0.9600 ?
    C1' C2' . 1.535(2) ?
    C1' H1'A . 0.9700 ?
    C1' H1'B . 0.9700 ?
    C2' C3' . 1.518(2) ?
    C2' H2'A . 0.9700 ?
    C2' H2'B . 0.9700 ?
    C3' O4' . 1.228(2) ?
    C3' O5' . 1.261(2) ?
    O5' H5'A . 0.8200 ?
    OW HWA . 0.85(3) ?
    OW HWB . 0.87(3) ?
loop_
    _geom_angle_atom_site_label_1
    _geom_angle_atom_site_label_2
    _geom_angle_atom_site_label_3
    _geom_angle_site_symmetry_1
    _geom_angle_site_symmetry_3
    _geom_angle
    _geom_angle_publ_flag
    N2 C1 C12 . . 117.01(13) ?
    N2 C1 C1' . . 119.18(13) ?
    C12 C1 C1' . . 123.80(13) ?
    C1 N2 C3 . . 123.20(13) ?
    N2 C3 C4 . . 121.64(15) ?
    N2 C3 H3A . . 119.2 ?
    C4 C3 H3A . . 119.2 ?
    C3 C4 C11 . . 118.33(14) ?
    C3 C4 H4A . . 120.8 ?
    C11 C4 H4A . . 120.8 ?
    C6 C5 C10 . . 119.07(15) ?
    C6 C5 H5A . . 120.5 ?
    C10 C5 H5A . . 120.5 ?
    C5 C6 C7 . . 121.16(15) ?
    C5 C6 H6A . . 119.4 ?
    C7 C6 H6A . . 119.4 ?
    O14 C7 C8 . . 124.26(16) ?
    O14 C7 C6 . . 114.16(15) ?
    C8 C7 C6 . . 121.58(15) ?
    C7 C8 C9 . . 116.74(15) ?
    C7 C8 H8A . . 121.6 ?
    C9 C8 H8A . . 121.6 ?
    N13 C9 C8 . . 127.69(14) ?
    N13 C9 C10 . . 109.52(13) ?
    C8 C9 C10 . . 122.79(14) ?
    C5 C10 C9 . . 118.65(14) ?
    C5 C10 C11 . . 134.97(15) ?
    C9 C10 C11 . . 106.38(13) ?
    C4 C11 C12 . . 118.13(14) ?
    C4 C11 C10 . . 135.75(14) ?
    C12 C11 C10 . . 106.11(13) ?
    N13 C12 C1 . . 128.81(13) ?
    N13 C12 C11 . . 109.50(13) ?
    C1 C12 C11 . . 121.69(14) ?
    C12 N13 C9 . . 108.49(12) ?
    C12 N13 H13A . . 125.8 ?
    C9 N13 H13A . . 125.8 ?
    C7 O14 C15 . . 117.49(14) ?
    O14 C15 H15A . . 109.5 ?
    O14 C15 H15B . . 109.5 ?
    H15A C15 H15B . . 109.5 ?
    O14 C15 H15C . . 109.5 ?
    H15A C15 H15C . . 109.5 ?
    H15B C15 H15C . . 109.5 ?
    C1 C1' C2' . . 112.56(12) ?
    C1 C1' H1'A . . 109.1 ?
    C2' C1' H1'A . . 109.1 ?
    C1 C1' H1'B . . 109.1 ?
    C2' C1' H1'B . . 109.1 ?
    H1'A C1' H1'B . . 107.8 ?
    C3' C2' C1' . . 110.62(13) ?
    C3' C2' H2'A . . 109.5 ?
    C1' C2' H2'A . . 109.5 ?
    C3' C2' H2'B . . 109.5 ?
    C1' C2' H2'B . . 109.5 ?
    H2'A C2' H2'B . . 108.1 ?
    O4' C3' O5' . . 123.37(15) ?
    O4' C3' C2' . . 120.80(15) ?
    O5' C3' C2' . . 115.82(14) ?
    C3' O5' H5'A . . 109.5 ?
    HWA OW HWB . . 104(2) ?
loop_
    _geom_torsion_atom_site_label_1
    _geom_torsion_atom_site_label_2
    _geom_torsion_atom_site_label_3
    _geom_torsion_atom_site_label_4
    _geom_torsion_site_symmetry_1
    _geom_torsion_site_symmetry_2
    _geom_torsion_site_symmetry_3
    _geom_torsion_site_symmetry_4
    _geom_torsion
    _geom_torsion_publ_flag
    C12 C1 N2 C3 . . . . -0.5(2) ?
    C1' C1 N2 C3 . . . . -179.45(15) ?
    C1 N2 C3 C4 . . . . -0.2(3) ?
    N2 C3 C4 C11 . . . . 0.6(3) ?
    C10 C5 C6 C7 . . . . 0.6(3) ?
    C5 C6 C7 O14 . . . . 179.06(15) ?
    C5 C6 C7 C8 . . . . -0.3(3) ?
    O14 C7 C8 C9 . . . . -179.74(15) ?
    C6 C7 C8 C9 . . . . -0.5(3) ?
    C7 C8 C9 N13 . . . . -179.63(16) ?
    C7 C8 C9 C10 . . . . 0.9(2) ?
    C6 C5 C10 C9 . . . . -0.3(2) ?
    C6 C5 C10 C11 . . . . -179.79(17) ?
    N13 C9 C10 C5 . . . . 179.93(14) ?
    C8 C9 C10 C5 . . . . -0.5(2) ?
    N13 C9 C10 C11 . . . . -0.44(17) ?
    C8 C9 C10 C11 . . . . 179.14(15) ?
    C3 C4 C11 C12 . . . . -0.3(2) ?
    C3 C4 C11 C10 . . . . 178.79(18) ?
    C5 C10 C11 C4 . . . . 0.9(3) ?
    C9 C10 C11 C4 . . . . -178.66(18) ?
    C5 C10 C11 C12 . . . . -179.98(18) ?
    C9 C10 C11 C12 . . . . 0.48(17) ?
    N2 C1 C12 N13 . . . . -178.44(14) ?
    C1' C1 C12 N13 . . . . 0.4(2) ?
    N2 C1 C12 C11 . . . . 0.8(2) ?
    C1' C1 C12 C11 . . . . 179.69(14) ?
    C4 C11 C12 N13 . . . . 178.96(13) ?
    C10 C11 C12 N13 . . . . -0.36(17) ?
    C4 C11 C12 C1 . . . . -0.4(2) ?
    C10 C11 C12 C1 . . . . -179.75(14) ?
    C1 C12 N13 C9 . . . . 179.43(15) ?
    C11 C12 N13 C9 . . . . 0.09(17) ?
    C8 C9 N13 C12 . . . . -179.34(16) ?
    C10 C9 N13 C12 . . . . 0.22(17) ?
    C8 C7 O14 C15 . . . . -0.7(3) ?
    C6 C7 O14 C15 . . . . -179.95(18) ?
    N2 C1 C1' C2' . . . . 95.18(16) ?
    C12 C1 C1' C2' . . . . -83.68(18) ?
    C1 C1' C2' C3' . . . . 173.08(13) ?
    C1' C2' C3' O4' . . . . 108.25(18) ?
    C1' C2' C3' O5' . . . . -70.68(19) ?
loop_
    _geom_hbond_atom_site_label_D
    _geom_hbond_atom_site_label_H
    _geom_hbond_atom_site_label_A
    _geom_hbond_site_symmetry_A
    _geom_hbond_distance_DH
    _geom_hbond_distance_HA
    _geom_hbond_distance_DA
    _geom_hbond_angle_DHA
    N13 H13A OW 1_455 0.86 1.86 2.7224(18) 180
    O5' H5'A N2 2_455 0.82 1.79 2.5965(18) 169
    OW HWA O5' 1_655 0.85(3) 1.92(3) 2.7514(19) 169(2)
    OW HWB O4' 2 0.87(3) 1.89(3) 2.764(2) 175(2)
data_global
_journal_date_recd_electronic     2011-03-18
_journal_date_accepted     2011-04-11
_journal_name_full     'Acta Crystallographica, Section E'
_journal_year     2011
_journal_volume     67
_journal_issue      5
_journal_page_first     o1167
_journal_page_last     o1167
_journal_paper_category     QO
_journal_coeditor_code     MW2003
_publ_contact_author_name     'Dong-Mei,Dai'
_publ_contact_author_address
; Key Laboratory for Molecular Design and Nutition Engineering,
  Ningbo Institute of Technology,Zhejiang University,
  1st Qianhu Nan Road,Ningbo,315100
  People's Republic of China
;
_publ_contact_author_email     hayypddm@126.com
_publ_contact_author_fax     '86 574 8822 9516'
_publ_contact_author_phone     '86 574 8822 9517'
_publ_section_title
;
3-(7-Methoxy-\b-carbolin-1-yl)propionic acid monohydrate
;
loop_
    _publ_author_name
    _publ_author_address
    'Dong-Mei Dai'
;
Key Laboratory for Molecular Design and Nutrition Engineering,
Ningbo Institute of Technology
Zhejiang University,
1st Qianhu Nan Road
Ningbo 315100
People's Republic of China
;
    'Jia-Liang Zhong'
;
Shanghai Institute of Pharmaceutical Industry,
1320 Beijing Road (West)
Shanghai 200040
People's Republic of China
;
    'Hui-Mei An'
;
Beijing Huilongguan Hospital
No.1 Nandian Huilongguan
Changping District
Beijing 100096
People's Republic of China
;
    'Jian-Wei Zou'
;
Key Laboratory for Molecular Design and Nutrition Engineering,
Ningbo Institute of Technology
Zhejiang University,
1st Qianhu Nan Road
Ningbo 315100
People's Republic of China
;
