# Supplementary material for: 3-(7-Meth­oxy-β-carbolin-1-yl)propionic acid monohydrate
Source: Acta Crystallogr Sect E Struct Rep Online. 2011 Apr 16;67(Pt 5):o1167. doi: 10.1107/S160053681101350X (PMC3089168; doi:10.1107/S160053681101350X)
Supplement: Supplementary file 2 [file e-67-o1167-Isup2.hkl]

# 
# h,k,l, Fc-squared, Fo-squared, sigma(Fo-squared) and status flag 
# 
data_I
_shelx_title ' S202_0m in P2(1)/n' 
_shelx_refln_list_code          4 
_shelx_F_calc_maximum      259.11 
_exptl_crystal_F_000       608.00 
_reflns_d_resolution_high  0.8336 
 
loop_ 
 _symmetry_equiv_pos_as_xyz 
 'x, y, z' 
 '-x+1/2, y+1/2, -z+1/2' 
 '-x, -y, -z' 
 'x-1/2, -y-1/2, z-1/2' 
 
_cell_length_a     4.5114 
_cell_length_b    10.8637 
_cell_length_c    28.0865 
_cell_angle_alpha  90.000 
_cell_angle_beta   92.414 
_cell_angle_gamma  90.000 
 
_shelx_F_squared_multiplier     1.000 
 
loop_ 
 _refln_index_h 
 _refln_index_k 
 _refln_index_l 
 _refln_F_squared_calc 
 _refln_F_squared_meas 
 _refln_F_squared_sigma 
 _refln_observed_status 
   2   0   0     2217.56     1992.71     18.19 o 
   1   1   0      386.14      351.39      3.93 o 
   2   1   0      678.92      646.86      5.53 o 
   3   1   0        0.06        1.71      0.81 o 
   4   1   0       11.89       13.09      2.28 o 
   0   2   0      798.30      745.43     12.61 o 
   1   2   0      675.33      665.63     10.86 o 
   2   2   0      123.21      140.21      1.83 o 
   3   2   0       13.56       14.54      1.17 o 
   4   2   0        6.81        5.50      0.97 o 
   1   3   0      627.17      592.16      8.67 o 
   2   3   0       13.68       15.76      0.69 o 
   3   3   0        4.05        6.49      0.85 o 
   4   3   0        0.02        1.04      0.74 o 
   5   3   0       18.23       17.41      1.61 o 
   0   4   0     1873.61     2134.95     25.36 o 
   1   4   0      366.66      401.45      5.33 o 
   2   4   0       51.42       45.78      1.25 o 
   3   4   0       24.86       29.07      1.59 o 
   4   4   0       18.51       18.60      1.14 o 
   5   4   0        8.47        9.71      1.21 o 
   1   5   0      447.37      522.20      5.13 o 
   2   5   0       41.19       55.69      2.22 o 
   3   5   0       90.35       86.95      2.33 o 
   4   5   0       23.96       26.32      1.56 o 
   0   6   0     1209.07     1262.71     13.63 o 
   1   6   0     1348.09     1382.62     12.41 o 
   2   6   0       82.85       80.77      2.40 o 
   3   6   0      113.88      113.12      1.83 o 
   4   6   0       17.80       17.16      1.02 o 
   1   7   0       10.58        8.63      1.17 o 
   2   7   0       60.81       55.03      2.46 o 
   3   7   0        4.55        4.96      0.75 o 
   4   7   0      105.17      114.98      2.20 o 
   0   8   0     1281.61     1308.25     16.67 o 
   1   8   0        4.62        6.01      1.37 o 
   2   8   0      203.06      191.12      2.83 o 
   3   8   0      135.19      145.24      2.98 o 
   4   8   0       42.22       43.28      2.01 o 
   1   9   0       93.32       95.28      2.79 o 
   2   9   0      122.63      109.54      2.14 o 
   3   9   0       75.34       81.59      2.91 o 
   0  10   0       90.08      104.54      2.73 o 
   1  10   0        1.22        0.93      0.82 o 
   2  10   0       49.49       45.96      2.14 o 
   3  10   0        0.14        0.26      0.90 o 
   1  11   0       24.72       25.49      1.42 o 
   2  11   0        1.56        0.43      0.58 o 
   0  12   0        3.46        1.90      0.66 o 
   1  12   0        3.38        3.61      0.55 o 
   2  12   0        0.02        0.00      1.14 o 
  -3   0   1       60.61       64.92      2.42 o 
  -1   0   1     4106.17     3859.56     43.08 o 
  -4   1   1       44.74       41.33      2.42 o 
  -3   1   1      189.30      219.67      3.83 o 
  -2   1   1      142.29      120.69      1.87 o 
  -1   1   1     3056.29     2778.77     25.82 o 
   0   1   1     2148.99     1892.92     17.00 o 
   1   1   1     2520.57     2684.16     30.45 o 
   2   1   1      294.63      328.21      3.72 o 
   3   1   1      161.65      150.08      3.62 o 
  -5   2   1       11.50       11.39      1.71 o 
  -4   2   1      134.82      119.38      2.34 o 
  -3   2   1       40.54       38.05      2.47 o 
  -2   2   1     3527.02     3508.85     24.55 o 
  -1   2   1      345.40      329.57      6.56 o 
   0   2   1      455.47      390.96      5.78 o 
   1   2   1      288.76      259.77      4.44 o 
   2   2   1      840.14      818.25      6.18 o 
   3   2   1       19.48       16.78      1.31 o 
   4   2   1        7.17        8.71      1.14 o 
  -5   3   1        0.60       -0.85      0.85 o 
  -4   3   1        1.26        2.73      0.76 o 
  -3   3   1       22.03       23.71      1.42 o 
  -2   3   1       48.64       58.30      1.43 o 
  -1   3   1        0.02       -0.57      0.81 o 
   0   3   1      269.22      278.25      4.44 o 
   1   3   1      103.67      111.41      2.82 o 
   2   3   1      204.72      179.33      2.22 o 
   3   3   1      436.49      469.48      5.48 o 
   4   3   1        0.03        0.19      0.70 o 
   5   3   1        2.46        1.14      0.81 o 
  -5   4   1        0.16       -0.28      0.81 o 
  -4   4   1      129.23      140.58      2.15 o 
  -3   4   1        1.61       -0.13      0.58 o 
  -2   4   1      134.82      140.57      1.87 o 
  -1   4   1      393.17      394.71      4.38 o 
   0   4   1     2765.50     2989.95     27.94 o 
   1   4   1      111.99      132.80      3.04 o 
   2   4   1     1521.42     1570.96     11.85 o 
   3   4   1       10.40        9.22      0.69 o 
   4   4   1        2.03        1.66      0.68 o 
   5   4   1        0.19        0.85      0.81 o 
  -4   5   1       51.38       58.67      1.83 o 
  -3   5   1        9.88       11.29      0.78 o 
  -2   5   1       79.18       93.15      1.73 o 
  -1   5   1       58.56       57.76      1.53 o 
   0   5   1      192.53      226.54      2.85 o 
   1   5   1       22.00       23.60      1.10 o 
   2   5   1       15.32       13.74      1.04 o 
   3   5   1        3.78        3.55      0.81 o 
   4   5   1      123.56      123.84      2.43 o 
  -4   6   1        0.08        0.38      0.62 o 
  -3   6   1       42.67       43.35      1.45 o 
  -2   6   1       92.86       96.05      2.63 o 
  -1   6   1      296.31      351.44      4.93 o 
   0   6   1        3.83        0.60      0.49 o 
   1   6   1      196.54      231.55      4.00 o 
   2   6   1      402.42      399.31      5.76 o 
   3   6   1        0.00        0.84      0.56 o 
   4   6   1        9.97       11.73      0.95 o 
  -4   7   1       24.82       21.18      1.02 o 
  -3   7   1       34.84       40.26      1.45 o 
  -2   7   1       95.05       91.04      2.59 o 
  -1   7   1       37.11       39.70      1.97 o 
   0   7   1      140.10      154.05      2.81 o 
   1   7   1       53.76       55.89      2.59 o 
   2   7   1        3.33        0.73      0.83 o 
   3   7   1      106.52      101.53      2.01 o 
   4   7   1        0.02       -0.26      0.58 o 
  -4   8   1       83.79       77.45      3.42 o 
  -3   8   1      204.84      213.94      3.62 o 
  -2   8   1       64.56       63.75      2.68 o 
  -1   8   1      194.26      200.40      4.41 o 
   0   8   1       20.69       27.76      1.55 o 
   1   8   1        2.72        4.57      2.56 o 
   2   8   1        6.79        6.58      0.76 o 
   3   8   1       43.98       52.89      1.99 o 
   4   8   1       10.13       10.36      1.99 o 
  -3   9   1       91.59       92.01      3.70 o 
  -2   9   1      121.17      114.09      2.99 o 
  -1   9   1      155.42      160.58      2.34 o 
   0   9   1      512.37      477.05      6.77 o 
   1   9   1      451.93      431.45      4.13 o 
   2   9   1        0.44        0.16      0.68 o 
   3   9   1       81.52       86.59      2.63 o 
  -3  10   1       41.36       45.29      2.47 o 
  -2  10   1        4.65        3.25      0.83 o 
  -1  10   1      171.08      156.81      2.32 o 
   0  10   1       77.66       65.82      1.67 o 
   1  10   1      309.80      289.21      3.37 o 
   2  10   1       25.16       28.26      1.33 o 
   3  10   1        2.33        1.99      0.67 o 
  -2  11   1        3.57        4.83      1.01 o 
  -1  11   1       61.90       64.62      2.71 o 
   0  11   1        7.77        7.96      0.75 o 
   1  11   1       94.59       93.93      3.37 o 
   2  11   1       45.10       44.75      1.48 o 
  -2  12   1        9.92        7.97      1.71 o 
  -1  12   1       15.09       17.99      0.89 o 
   0  12   1        4.39        3.06      0.51 o 
   1  12   1        1.95        3.78      0.62 o 
   2  12   1        1.86        0.57      1.14 o 
  -2   0   2      704.20      729.01      7.66 o 
   0   0   2      773.25      676.18     11.59 o 
   2   0   2      113.72      113.58      2.59 o 
  -4   1   2       21.48       25.12      1.48 o 
  -3   1   2       64.06       64.47      2.07 o 
  -2   1   2       14.86       18.58      0.89 o 
  -1   1   2      978.98      895.53     14.77 o 
   0   1   2      651.31      591.22      6.87 o 
   1   1   2    21990.65    23177.01    321.82 o 
   2   1   2      384.91      339.59      3.90 o 
   3   1   2       49.48       54.09      3.42 o 
  -5   2   2        0.10        1.71      1.14 o 
  -4   2   2       23.93       26.56      1.67 o 
  -3   2   2      107.37      127.13      2.56 o 
  -2   2   2      119.33      113.70      1.87 o 
  -1   2   2     2664.29     2770.82     32.03 o 
   0   2   2      163.65      135.46      1.71 o 
   1   2   2      118.69      122.93      2.30 o 
   2   2   2       28.61       29.68      1.10 o 
   3   2   2      201.96      213.05      3.27 o 
   4   2   2        4.21        4.76      1.52 o 
  -5   3   2       85.25       97.96      2.82 o 
  -4   3   2       29.84       25.08      1.48 o 
  -3   3   2      172.18      180.50      2.80 o 
  -2   3   2      261.54      265.93      3.53 o 
  -1   3   2     3201.14     3103.31     36.12 o 
   0   3   2       20.23       19.94      0.85 o 
   1   3   2       94.96      114.65      6.83 o 
   2   3   2      289.02      264.94      2.87 o 
   3   3   2       86.58       78.80      1.99 o 
   4   3   2       26.63       26.17      1.88 o 
   5   3   2        3.07        4.55      1.21 o 
  -5   4   2       10.84        9.40      1.21 o 
  -4   4   2        0.41        0.47      0.56 o 
  -3   4   2       15.10       16.93      1.55 o 
  -2   4   2       27.22       28.43      0.92 o 
  -1   4   2       11.68       12.92      0.76 o 
   0   4   2      711.09      784.36      7.42 o 
   1   4   2       38.28       34.39      1.69 o 
   2   4   2        3.39        4.08      0.52 o 
   3   4   2        1.37        1.30      0.59 o 
   4   4   2        3.81        5.49      0.80 o 
   5   4   2      117.67      130.43      2.82 o 
  -4   5   2        1.18        2.17      0.68 o 
  -3   5   2       24.85       28.25      1.11 o 
  -2   5   2      151.24      146.73      3.78 o 
  -1   5   2     1973.18     2072.19     15.79 o 
   0   5   2     1052.66     1121.35     10.13 o 
   1   5   2      203.84      244.47      4.25 o 
   2   5   2      418.91      405.93      4.70 o 
   3   5   2      112.78      105.81      2.11 o 
   4   5   2       13.85       18.51      1.18 o 
  -4   6   2       33.49       37.87      1.23 o 
  -3   6   2        4.29        3.40      0.64 o 
  -2   6   2      357.17      358.37      4.69 o 
  -1   6   2      102.11      113.56      1.99 o 
   0   6   2      213.89      226.25      2.69 o 
   1   6   2        3.99        5.92      0.90 o 
   2   6   2       27.70       30.39      1.48 o 
   3   6   2      217.85      213.41      2.72 o 
   4   6   2        2.94        2.17      0.68 o 
  -4   7   2        0.07        0.30      0.55 o 
  -3   7   2        0.49        2.94      0.70 o 
  -2   7   2       15.09       18.16      1.78 o 
  -1   7   2       14.27        9.08      1.17 o 
   0   7   2       57.91       79.62      2.12 o 
   1   7   2       20.65       24.69      2.28 o 
   2   7   2        0.29        1.04      1.45 o 
   3   7   2        6.05        5.71      0.70 o 
   4   7   2       26.87       34.27      1.72 o 
  -4   8   2        1.87        1.90      0.66 o 
  -3   8   2      360.06      355.22      7.30 o 
  -2   8   2       32.83       30.71      1.53 o 
  -1   8   2      255.77      245.91      4.58 o 
   0   8   2        0.71        1.28      0.90 o 
   1   8   2      236.68      234.65      5.60 o 
   2   8   2       12.12       14.98      0.93 o 
   3   8   2      143.26      152.48      2.43 o 
   4   8   2       19.19       20.64      1.71 o 
  -3   9   2        0.00       -0.13      1.07 o 
  -2   9   2       18.64       20.78      1.33 o 
  -1   9   2        2.47        2.54      0.68 o 
   0   9   2      222.91      216.73      3.54 o 
   1   9   2       19.69       17.47      1.07 o 
   2   9   2       94.56       96.90      2.01 o 
   3   9   2      329.53      334.13      5.15 o 
  -3  10   2       43.94       44.28      1.56 o 
  -2  10   2        3.40        3.10      0.75 o 
  -1  10   2       99.68       90.36      1.78 o 
   0  10   2        3.97        2.85      0.76 o 
   1  10   2      233.00      211.60      2.80 o 
   2  10   2        0.48        0.28      0.82 o 
   3  10   2        0.00        0.28      0.73 o 
  -2  11   2        9.64       12.20      1.17 o 
  -1  11   2       40.53       34.92      1.55 o 
   0  11   2        8.90        7.04      1.13 o 
   1  11   2       58.24       57.46      1.77 o 
   2  11   2        5.40        6.69      0.75 o 
  -2  12   2       17.50       15.94      1.71 o 
  -1  12   2        2.31        1.82      0.51 o 
   0  12   2       17.66       20.77      0.83 o 
   1  12   2        1.92        2.28      0.57 o 
  -3   0   3        0.90        0.34      1.14 o 
  -1   0   3       24.71       32.17      1.21 o 
   1   0   3     8528.19     8486.79    127.41 o 
  -4   1   3       97.33       85.65      2.08 o 
  -3   1   3     1037.16     1037.53     11.10 o 
  -2   1   3       46.49       52.84      2.35 o 
  -1   1   3       27.57       19.63      1.01 o 
   0   1   3     3053.26     2863.39     31.60 o 
   1   1   3     8709.85     8218.48    140.35 o 
   2   1   3        4.77        8.68      0.78 o 
   3   1   3      131.30      121.88      4.56 o 
  -5   2   3      106.28      114.48      3.22 o 
  -4   2   3        0.96       -0.22      0.77 o 
  -3   2   3       47.54       55.05      2.82 o 
  -2   2   3      154.65      162.38      2.20 o 
  -1   2   3      533.24      438.37      6.65 o 
   0   2   3      489.62      443.54      4.21 o 
   1   2   3      746.14      740.09     16.94 o 
   2   2   3       34.08       46.87      2.50 o 
   3   2   3        5.76        4.84      1.21 o 
   4   2   3      174.17      163.93      4.67 o 
  -5   3   3        5.36        4.40      0.95 o 
  -4   3   3        6.77        6.71      0.95 o 
  -3   3   3      418.00      476.53      5.62 o 
  -2   3   3       99.86      109.90      1.72 o 
  -1   3   3     2111.22     2152.36     25.57 o 
   0   3   3      201.48      171.86      2.28 o 
   1   3   3     1365.71     1446.95     18.00 o 
   2   3   3      404.85      410.87      3.80 o 
   3   3   3        8.99       10.28      1.14 o 
   4   3   3       10.77        7.45      0.89 o 
   5   3   3        1.50        0.00      1.14 o 
  -5   4   3       40.61       41.28      1.61 o 
  -4   4   3      229.83      242.68      2.69 o 
  -3   4   3       91.53       95.03      1.86 o 
  -2   4   3      349.51      365.33      3.67 o 
  -1   4   3       45.03       56.25      1.36 o 
   0   4   3      231.04      270.86      3.34 o 
   1   4   3      408.87      463.38      5.01 o 
   2   4   3       16.16       18.47      0.91 o 
   3   4   3      213.85      214.56      3.01 o 
   4   4   3       16.52       17.02      1.01 o 
   5   4   3        0.70       -0.28      0.81 o 
  -4   5   3        1.80        2.33      0.68 o 
  -3   5   3       20.30       15.93      0.93 o 
  -2   5   3      305.40      340.70      3.44 o 
  -1   5   3       19.74       22.50      1.15 o 
   0   5   3       45.18       64.67      1.53 o 
   1   5   3      280.80      289.77      3.86 o 
   2   5   3      562.65      553.28      5.97 o 
   3   5   3        2.76        3.48      0.63 o 
   4   5   3       11.94       11.64      1.04 o 
  -4   6   3       73.20       75.10      1.72 o 
  -3   6   3      123.25      125.01      1.92 o 
  -2   6   3       94.48      103.66      3.37 o 
  -1   6   3        0.19        0.66      0.75 o 
   0   6   3      270.44      279.55      3.33 o 
   1   6   3      988.29     1047.02      8.65 o 
   2   6   3        0.01        0.36      0.73 o 
   3   6   3       13.44       18.80      1.06 o 
   4   6   3        0.33        0.09      0.62 o 
  -4   7   3        3.61        3.40      0.72 o 
  -3   7   3      719.70      752.83      6.92 o 
  -2   7   3      100.24       91.40      3.02 o 
  -1   7   3        5.43        7.83      1.17 o 
   0   7   3      819.03      814.16      9.07 o 
   1   7   3      128.38      120.37      2.80 o 
   2   7   3      137.21      155.60      3.43 o 
   3   7   3        0.04        0.14      0.55 o 
   4   7   3        1.57        2.70      0.68 o 
  -4   8   3        0.02        0.57      1.14 o 
  -3   8   3       37.83       36.16      1.62 o 
  -2   8   3      206.46      210.88      4.60 o 
  -1   8   3      206.98      203.80      5.40 o 
   0   8   3      307.91      318.20      6.51 o 
   1   8   3       36.85       32.54      4.55 o 
   2   8   3      202.37      202.03      2.97 o 
   3   8   3      157.24      168.92      2.74 o 
   4   8   3      115.07      124.82      5.13 o 
  -3   9   3       10.89       10.60      0.95 o 
  -2   9   3      711.45      673.59      7.02 o 
  -1   9   3       38.11       41.75      1.46 o 
   0   9   3        6.36        9.70      1.40 o 
   1   9   3      230.10      224.84      3.02 o 
   2   9   3        0.03        0.39      0.63 o 
   3   9   3       12.50       12.97      1.61 o 
  -3  10   3        5.20        4.62      0.75 o 
  -2  10   3       11.04       10.50      1.31 o 
  -1  10   3        2.32        3.25      0.95 o 
   0  10   3      237.62      225.94      2.65 o 
   1  10   3       28.11       24.30      1.29 o 
   2  10   3       99.07      100.49      2.13 o 
   3  10   3        1.02        1.02      0.95 o 
  -2  11   3        9.03       11.63      1.28 o 
  -1  11   3        1.24        2.85      0.99 o 
   0  11   3        3.15        2.10      0.63 o 
   1  11   3       26.49       26.20      1.42 o 
   2  11   3        2.52        0.57      0.57 o 
  -2  12   3        1.09        2.85      1.14 o 
  -1  12   3        1.51        0.85      0.57 o 
   0  12   3        5.97        6.59      0.59 o 
   1  12   3        0.00       -0.14      0.57 o 
  -4   0   4        8.35        7.95      1.07 o 
  -2   0   4     1890.95     1938.80     20.42 o 
   0   0   4     1405.55     1408.17     23.72 o 
   2   0   4       23.32       22.52      1.46 o 
  -5   1   4      175.93      175.44      5.70 o 
  -4   1   4        1.24        0.34      0.50 o 
  -3   1   4       65.48       69.12      2.30 o 
  -2   1   4       49.06       36.75      1.06 o 
  -1   1   4      353.08      330.88      4.18 o 
   0   1   4     8632.46     8342.43     91.69 o 
   1   1   4     1160.95     1115.01     13.87 o 
   2   1   4      741.36      651.88      7.89 o 
   3   1   4       10.19       11.96      1.78 o 
  -5   2   4        1.22       -0.68      0.95 o 
  -4   2   4        0.40        1.71      0.76 o 
  -3   2   4      110.10      107.72      2.63 o 
  -2   2   4      310.21      298.07      3.27 o 
  -1   2   4     3148.65     3121.78     35.96 o 
   0   2   4      517.43      458.38      6.02 o 
   1   2   4      270.57      287.05      4.25 o 
   2   2   4      125.27      149.15      2.16 o 
   3   2   4      321.33      326.57      5.83 o 
   4   2   4        9.93        9.11      2.28 o 
  -5   3   4        0.78       -0.57      0.81 o 
  -4   3   4       11.82       14.33      1.10 o 
  -3   3   4      138.92      147.69      2.85 o 
  -2   3   4      368.09      367.85      3.87 o 
  -1   3   4     1429.58     1323.34     16.78 o 
   0   3   4     1391.40     1380.20     11.81 o 
   1   3   4        7.76        3.78      0.95 o 
   2   3   4       70.24       74.17      1.36 o 
   3   3   4       75.19       85.72      3.01 o 
   4   3   4       78.93       73.82      2.20 o 
   5   3   4        9.71       10.25      1.71 o 
  -5   4   4      139.34      146.10      3.22 o 
  -4   4   4        0.25       -0.09      0.63 o 
  -3   4   4        1.12        0.53      0.55 o 
  -2   4   4      722.16      743.06      5.59 o 
  -1   4   4     4393.96     4659.54     32.22 o 
   0   4   4        3.86        2.13      0.57 o 
   1   4   4      385.59      429.93      4.78 o 
   2   4   4       55.31       54.18      1.57 o 
   3   4   4        4.78        6.09      0.76 o 
   4   4   4       17.23       21.41      1.21 o 
  -4   5   4      142.47      148.67      2.68 o 
  -3   5   4       67.89       62.77      1.49 o 
  -2   5   4        3.79        1.52      0.46 o 
  -1   5   4      139.73      158.01      2.48 o 
   0   5   4     1205.84     1218.75     11.20 o 
   1   5   4        4.65        3.95      0.58 o 
   2   5   4       31.02       29.19      1.42 o 
   3   5   4       69.70       74.34      1.56 o 
   4   5   4       34.19       40.02      1.62 o 
  -4   6   4        5.70        3.92      0.68 o 
  -3   6   4        0.25       -0.13      0.56 o 
  -2   6   4       63.09       61.59      2.88 o 
  -1   6   4      400.72      447.44      5.91 o 
   0   6   4      746.82      847.74      8.07 o 
   1   6   4      411.55      469.76      5.24 o 
   2   6   4       44.40       51.21      1.83 o 
   3   6   4       29.61       30.48      1.09 o 
   4   6   4       68.47       71.47      1.72 o 
  -4   7   4        0.42        1.40      0.68 o 
  -3   7   4       13.75       10.64      0.95 o 
  -2   7   4       27.91       28.13      1.55 o 
  -1   7   4      563.31      542.08      7.10 o 
   0   7   4        0.03        2.05      1.14 o 
   1   7   4      142.89      145.03      3.14 o 
   2   7   4       19.01       18.94      1.26 o 
   3   7   4        0.04       -0.59      0.59 o 
   4   7   4      150.51      155.50      2.56 o 
  -4   8   4        0.59        0.57      0.66 o 
  -3   8   4       49.07       43.99      1.91 o 
  -2   8   4      311.15      289.19      3.71 o 
  -1   8   4       31.46       26.20      1.84 o 
   0   8   4        0.95        0.00      1.21 o 
   1   8   4        0.72        3.13      1.42 o 
   2   8   4      142.80      138.10      2.24 o 
   3   8   4      166.94      179.76      4.27 o 
   4   8   4       26.21       28.80      2.09 o 
  -3   9   4        0.33        0.74      0.61 o 
  -2   9   4      190.96      186.16      3.18 o 
  -1   9   4       21.72       21.24      1.18 o 
   0   9   4      436.99      427.22      5.92 o 
   1   9   4      159.39      154.92      2.24 o 
   2   9   4       43.08       47.26      1.47 o 
   3   9   4        3.80        4.55      1.21 o 
  -3  10   4        1.53        1.46      0.54 o 
  -2  10   4       35.99       39.59      1.97 o 
  -1  10   4        1.86        1.33      0.85 o 
   0  10   4      477.01      453.91      3.96 o 
   1  10   4        0.09        0.00      0.85 o 
   2  10   4      176.71      171.58      3.78 o 
   3  10   4        4.83        0.46      0.95 o 
  -2  11   4        0.24        1.14      0.73 o 
  -1  11   4       46.11       49.73      2.46 o 
   0  11   4        9.73       10.43      0.83 o 
   1  11   4       21.81       21.63      2.01 o 
   2  11   4       71.41       69.99      2.63 o 
  -2  12   4        8.29       10.82      1.71 o 
  -1  12   4       50.95       53.08      1.64 o 
   0  12   4        1.25        3.26      0.51 o 
   1  12   4        0.13        1.14      0.66 o 
  -5   0   5       78.57       74.03      3.99 o 
  -3   0   5     1230.35     1316.73     16.36 o 
  -1   0   5      988.19      771.07     12.60 o 
   1   0   5    67137.45    73888.88   1913.58 o 
  -5   1   5        8.12        4.88      1.21 o 
  -4   1   5       15.75       14.30      0.83 o 
  -3   1   5       64.40       56.77      1.97 o 
  -2   1   5        3.27        3.84      0.54 o 
  -1   1   5       38.75       54.00      1.59 o 
   0   1   5     4950.88     4678.19     73.74 o 
   1   1   5      896.58      865.33     11.40 o 
   2   1   5      149.42      165.20      3.09 o 
   3   1   5       83.59       72.99      3.27 o 
  -5   2   5        7.17        8.06      1.09 o 
  -4   2   5       17.88       14.06      1.03 o 
  -3   2   5      229.72      257.57      4.28 o 
  -2   2   5      607.43      679.19      5.98 o 
  -1   2   5        2.28        5.12      0.95 o 
   0   2   5      456.94      458.27      6.02 o 
   1   2   5     1221.49     1213.37     15.66 o 
   2   2   5      750.71      758.06     10.85 o 
   3   2   5       25.35       21.91      1.73 o 
   4   2   5        0.33       -1.14      1.71 o 
  -5   3   5        1.23        1.42      0.85 o 
  -4   3   5       17.39       17.36      1.13 o 
  -3   3   5       41.80       39.14      1.71 o 
  -2   3   5       75.23       69.90      1.46 o 
  -1   3   5      208.51      191.20      4.03 o 
   0   3   5     2031.69     1857.21     26.82 o 
   1   3   5       89.83       88.94      2.59 o 
   2   3   5      255.65      234.82      2.52 o 
   3   3   5      158.40      149.28      2.85 o 
   4   3   5       35.40       30.11      1.55 o 
  -5   4   5        2.22        1.14      0.81 o 
  -4   4   5      187.01      191.94      2.65 o 
  -3   4   5        5.29        5.36      0.86 o 
  -2   4   5      514.56      608.49      5.20 o 
  -1   4   5        1.39        0.28      0.54 o 
   0   4   5       12.51       13.56      0.97 o 
   1   4   5      116.38      143.66      2.63 o 
   2   4   5       74.67       74.29      1.97 o 
   3   4   5       55.44       58.34      2.08 o 
   4   4   5        8.94        7.42      0.90 o 
  -4   5   5       95.74       95.13      1.85 o 
  -3   5   5        3.54        2.01      0.59 o 
  -2   5   5      580.85      567.17      5.45 o 
  -1   5   5      431.59      469.19      5.59 o 
   0   5   5        0.02       -0.07      0.92 o 
   1   5   5      572.65      597.01      5.11 o 
   2   5   5      416.19      459.56      4.78 o 
   3   5   5        2.24        2.19      0.65 o 
   4   5   5       56.73       62.54      1.79 o 
  -4   6   5        6.85        5.69      1.02 o 
  -3   6   5       72.96       70.93      1.48 o 
  -2   6   5       82.16       83.57      2.88 o 
  -1   6   5      324.96      308.36      4.58 o 
   0   6   5      795.11      851.64      9.80 o 
   1   6   5      945.72      980.09     10.52 o 
   2   6   5        1.69        2.13      0.85 o 
   3   6   5      113.20      102.21      1.66 o 
   4   6   5       50.14       47.55      1.46 o 
  -4   7   5        2.47        1.18      0.55 o 
  -3   7   5      263.55      256.20      3.44 o 
  -2   7   5       88.00       93.40      3.21 o 
  -1   7   5       42.22       48.38      2.07 o 
   0   7   5      203.10      194.51      6.84 o 
   1   7   5       88.41       90.26      3.02 o 
   2   7   5       15.96       17.33      1.33 o 
   3   7   5       74.85       79.64      2.13 o 
   4   7   5        7.71        7.86      0.76 o 
  -4   8   5       25.77       29.61      1.40 o 
  -3   8   5       10.36        8.15      1.17 o 
  -2   8   5     1388.84     1333.26     10.55 o 
  -1   8   5      456.37      425.57      7.63 o 
   0   8   5        1.10       -1.14      1.42 o 
   1   8   5      344.80      327.48      4.45 o 
   2   8   5        4.11        6.23      0.68 o 
   3   8   5      100.77      109.26      3.21 o 
   4   8   5        6.72        6.08      0.99 o 
  -3   9   5        0.85       -0.13      0.92 o 
  -2   9   5       29.57       27.62      1.56 o 
  -1   9   5        5.53       11.91      1.06 o 
   0   9   5       76.54       73.40      1.91 o 
   1   9   5       40.76       36.64      1.24 o 
   2   9   5       44.34       50.43      1.47 o 
   3   9   5      104.02      109.34      3.62 o 
  -3  10   5       16.48       13.91      1.56 o 
  -2  10   5        0.52        0.25      0.75 o 
  -1  10   5       96.75       99.91      1.97 o 
   0  10   5       27.51       23.07      1.04 o 
   1  10   5      134.76      141.56      3.29 o 
   2  10   5        5.41        6.84      0.85 o 
   3  10   5       11.98       11.99      3.13 o 
  -2  11   5       65.37       76.28      2.59 o 
  -1  11   5        1.38        0.89      1.53 o 
   0  11   5        5.43        5.86      0.90 o 
   1  11   5        3.55        3.56      1.51 o 
   2  11   5       60.08       60.89      1.49 o 
  -1  12   5        2.61        4.14      0.87 o 
   0  12   5        0.08        0.80      0.51 o 
   1  12   5        8.24        8.52      1.48 o 
  -4   0   6      129.22      131.89      2.85 o 
  -2   0   6     1191.38     1169.14     11.74 o 
   0   0   6      261.59      171.71      4.56 o 
   2   0   6      353.53      371.79      5.14 o 
  -5   1   6        0.07       -0.50      0.73 o 
  -4   1   6        9.06        8.77      0.82 o 
  -3   1   6        8.47        7.75      0.99 o 
  -2   1   6      371.50      298.63      3.14 o 
  -1   1   6      244.08      221.48      5.44 o 
   0   1   6     1615.84     1558.44     18.04 o 
   1   1   6     2057.69     2141.19     25.80 o 
   2   1   6      406.89      423.08      5.78 o 
   3   1   6        0.79        1.36      0.87 o 
  -5   2   6        1.87        0.78      0.75 o 
  -4   2   6       22.74       21.53      1.16 o 
  -3   2   6      295.58      311.36      4.93 o 
  -2   2   6      467.38      502.18      4.79 o 
  -1   2   6     1588.45     1648.95     20.05 o 
   0   2   6       10.87        8.34      0.85 o 
   1   2   6      679.42      633.38     14.28 o 
   2   2   6      194.67      217.26      3.54 o 
   3   2   6       27.11       27.35      1.62 o 
   4   2   6        0.82        1.42      1.21 o 
  -5   3   6       81.29       81.50      2.42 o 
  -4   3   6        6.49        6.83      0.87 o 
  -3   3   6        9.50       11.66      1.14 o 
  -2   3   6      114.75      141.40      2.07 o 
  -1   3   6      403.72      403.04      6.64 o 
   0   3   6      142.18      139.59      2.20 o 
   1   3   6        8.03        9.44      0.83 o 
   2   3   6        2.69        2.43      0.66 o 
   3   3   6        1.78        2.73      0.80 o 
   4   3   6       54.07       59.71      2.05 o 
  -5   4   6       29.30       26.87      1.71 o 
  -4   4   6        1.62        1.23      0.69 o 
  -3   4   6       94.30       93.78      1.89 o 
  -2   4   6      173.24      183.68      2.91 o 
  -1   4   6        3.03        6.54      0.58 o 
   0   4   6      276.48      254.23      4.02 o 
   1   4   6      195.31      190.80      2.52 o 
   2   4   6       14.70       21.77      1.06 o 
   3   4   6      508.39      509.61      4.97 o 
   4   4   6       42.26       47.19      1.73 o 
  -4   5   6       46.41       46.31      2.16 o 
  -3   5   6      443.35      456.27      4.51 o 
  -2   5   6       40.58       52.66      1.53 o 
  -1   5   6      223.36      234.98      3.07 o 
   0   5   6       30.79       24.80      1.64 o 
   1   5   6      204.88      241.41      2.80 o 
   2   5   6      106.81      107.89      2.88 o 
   3   5   6       23.54       22.97      1.24 o 
   4   5   6        6.29        7.58      0.90 o 
  -4   6   6      149.18      148.41      2.37 o 
  -3   6   6       53.06       51.77      1.34 o 
  -2   6   6        0.05        1.63      0.83 o 
  -1   6   6       27.31       22.69      1.63 o 
   0   6   6        3.26        2.39      0.95 o 
   1   6   6      182.20      177.90      3.59 o 
   2   6   6       85.51       90.62      2.41 o 
   3   6   6       55.60       56.54      1.43 o 
   4   6   6        4.67        3.60      0.88 o 
  -4   7   6        0.12        0.98      0.56 o 
  -3   7   6       34.03       28.98      1.48 o 
  -2   7   6      450.02      423.25      5.39 o 
  -1   7   6      319.92      345.04      6.41 o 
   0   7   6        7.56        7.54      1.37 o 
   1   7   6      516.14      524.85      8.65 o 
   2   7   6        0.17       -0.71      0.85 o 
   3   7   6       33.70       35.57      1.44 o 
   4   7   6       84.59       91.39      1.97 o 
  -4   8   6       16.09       15.10      1.17 o 
  -3   8   6       10.21       11.61      2.14 o 
  -2   8   6       99.31       92.31      1.84 o 
  -1   8   6        3.63        4.27      1.21 o 
   0   8   6        2.83        4.27      1.21 o 
   1   8   6        0.83        1.71      0.85 o 
   2   8   6       42.96       46.07      1.52 o 
   3   8   6        3.90        3.53      0.76 o 
   4   8   6       18.99       17.59      3.13 o 
  -3   9   6       12.88       13.05      1.04 o 
  -2   9   6       77.16       64.61      2.30 o 
  -1   9   6       84.76       77.64      1.64 o 
   0   9   6      282.68      282.12      3.63 o 
   1   9   6      717.59      644.00      4.99 o 
   2   9   6       73.78       76.01      1.80 o 
   3   9   6       28.08       27.06      1.51 o 
  -3  10   6        0.12        1.25      0.51 o 
  -2  10   6        2.40        2.79      0.89 o 
  -1  10   6       40.23       41.90      1.50 o 
   0  10   6       43.15       46.86      1.54 o 
   1  10   6       10.90       10.90      1.31 o 
   2  10   6       56.98       58.26      1.67 o 
   3  10   6        6.19        5.15      1.21 o 
  -2  11   6        7.19        7.82      0.99 o 
  -1  11   6       25.36       21.18      1.40 o 
   0  11   6       11.02        9.07      0.76 o 
   1  11   6        7.05        3.61      0.99 o 
   2  11   6       10.52       11.20      0.79 o 
  -1  12   6       23.91       22.98      1.37 o 
   0  12   6        2.15        1.48      0.51 o 
   1  12   6        1.28        1.90      0.72 o 
  -5   0   7      248.54      253.53      7.41 o 
  -3   0   7        7.27        9.23      1.37 o 
  -1   0   7     5851.20     5695.23     92.65 o 
   1   0   7    36875.82    37362.49    630.29 o 
  -5   1   7        0.36        0.57      0.61 o 
  -4   1   7      110.99      114.26      2.16 o 
  -3   1   7        0.48        0.17      0.74 o 
  -2   1   7       29.06       30.47      1.06 o 
  -1   1   7     1106.91     1032.41     17.35 o 
   0   1   7     2673.91     2347.17     28.84 o 
   1   1   7        0.25        1.71      1.21 o 
   2   1   7     1432.90     1427.27     13.57 o 
   3   1   7        4.69        2.32      1.11 o 
  -5   2   7        3.54        2.68      0.67 o 
  -4   2   7        1.13        0.95      0.70 o 
  -3   2   7      233.97      254.93      6.78 o 
  -2   2   7       98.27      125.81      2.06 o 
  -1   2   7     1000.43     1028.01     13.33 o 
   0   2   7      636.08      649.87      7.06 o 
   1   2   7      775.18      734.82     10.56 o 
   2   2   7     1107.66     1106.96     11.69 o 
   3   2   7        7.01        6.94      2.17 o 
   4   2   7       49.23       47.83      3.99 o 
  -5   3   7       21.92       23.06      1.31 o 
  -4   3   7      253.24      263.32      3.40 o 
  -3   3   7       18.53       24.20      1.48 o 
  -2   3   7      178.12      179.57      2.13 o 
  -1   3   7     1537.10     1538.99     15.37 o 
   0   3   7     3942.19     3721.66     60.57 o 
   1   3   7       13.91       12.87      0.80 o 
   2   3   7      368.47      322.93      3.75 o 
   3   3   7      172.01      158.83      3.37 o 
   4   3   7       28.29       27.02      1.73 o 
  -5   4   7        6.60        5.26      1.42 o 
  -4   4   7        3.74        3.80      0.65 o 
  -3   4   7       43.60       42.45      1.39 o 
  -2   4   7      222.80      205.68      3.37 o 
  -1   4   7       41.87       38.87      1.18 o 
   0   4   7      725.86      805.58     12.65 o 
   1   4   7        1.65        2.75      0.62 o 
   2   4   7      205.39      208.93      3.58 o 
   3   4   7        6.89        6.00      0.72 o 
   4   4   7        9.49        6.63      1.13 o 
  -4   5   7      812.79      825.78      6.61 o 
  -3   5   7       84.86       80.31      1.55 o 
  -2   5   7       54.62       65.69      2.30 o 
  -1   5   7        1.20        6.22      0.90 o 
   0   5   7     2200.63     2360.04     19.52 o 
   1   5   7      592.22      672.69      6.38 o 
   2   5   7        2.29        3.04      0.75 o 
   3   5   7       24.24       21.79      1.28 o 
   4   5   7        0.29       -0.58      0.58 o 
  -4   6   7        2.42        2.89      0.63 o 
  -3   6   7       67.70       70.59      1.50 o 
  -2   6   7      384.65      383.73     13.39 o 
  -1   6   7       48.89       49.29      2.42 o 
   0   6   7       39.59       29.27      2.20 o 
   1   6   7       24.13       26.00      1.73 o 
   2   6   7      440.99      444.88      4.95 o 
   3   6   7       95.43       94.15      1.68 o 
   4   6   7       38.71       38.64      1.72 o 
  -4   7   7       34.72       39.44      1.27 o 
  -3   7   7       25.36       30.27      1.62 o 
  -2   7   7        3.09        2.28      0.85 o 
  -1   7   7      437.52      417.68      7.22 o 
   0   7   7      114.77      117.71      3.99 o 
   1   7   7        4.92        9.33      1.40 o 
   2   7   7        2.44        0.61      0.90 o 
   3   7   7        5.68        4.40      0.64 o 
   4   7   7       11.11        9.28      0.99 o 
  -4   8   7        0.63        1.71      0.81 o 
  -3   8   7       25.67       23.86      1.74 o 
  -2   8   7      450.63      406.79      3.99 o 
  -1   8   7        0.30        1.42      1.42 o 
   0   8   7       22.29       20.23      3.99 o 
   1   8   7      288.04      289.75      4.43 o 
   2   8   7       66.03       65.72      1.63 o 
   3   8   7        0.23       -0.85      0.99 o 
   4   8   7      167.17      170.89      5.13 o 
  -3   9   7        2.68        2.51      0.62 o 
  -2   9   7      223.19      238.48      3.77 o 
  -1   9   7      580.54      540.94      4.59 o 
   0   9   7      112.57      119.00      2.31 o 
   1   9   7       25.14       26.12      1.34 o 
   2   9   7        6.79        8.02      0.89 o 
   3   9   7       32.73       32.38      3.20 o 
  -3  10   7        3.25        3.75      0.61 o 
  -2  10   7        8.27        6.79      0.90 o 
  -1  10   7       25.33       21.08      1.09 o 
   0  10   7       61.12       51.06      1.44 o 
   1  10   7        5.27        4.92      1.52 o 
   2  10   7       56.06       59.80      2.15 o 
   3  10   7        1.61        1.99      0.85 o 
  -2  11   7       43.17       47.18      3.13 o 
  -1  11   7       37.86       43.40      1.48 o 
   0  11   7        8.24        6.72      0.96 o 
   1  11   7        0.07        0.00      0.81 o 
   2  11   7        4.11        4.89      0.88 o 
  -1  12   7        5.81        3.13      0.81 o 
   0  12   7       35.03       33.45      1.15 o 
   1  12   7        0.15        0.00      1.07 o 
  -4   0   8       30.04       27.72      1.84 o 
  -2   0   8      335.80      321.25      5.24 o 
   0   0   8     2005.98     1888.24     55.59 o 
   2   0   8     1497.90     1535.03     20.85 o 
  -5   1   8      109.79      122.45      2.28 o 
  -4   1   8       80.40       78.08      1.67 o 
  -3   1   8        0.18       -0.38      0.66 o 
  -2   1   8     4555.90     4553.88     30.88 o 
  -1   1   8      841.70      866.55     11.51 o 
   0   1   8      943.11      826.12     11.53 o 
   1   1   8       25.78       29.19      2.19 o 
   2   1   8     2719.95     2803.56     24.30 o 
   3   1   8       79.00       92.55      4.10 o 
  -5   2   8        8.54        8.34      0.89 o 
  -4   2   8       83.27       82.05      1.93 o 
  -3   2   8       28.51       33.61      1.97 o 
  -2   2   8     1508.36     1542.87     11.64 o 
  -1   2   8     1390.48     1438.94     23.77 o 
   0   2   8      719.83      601.37      8.89 o 
   1   2   8       47.75       41.09      1.49 o 
   2   2   8      362.76      332.63      3.78 o 
   3   2   8       57.17       47.39      2.18 o 
   4   2   8       16.93       21.19      2.28 o 
  -5   3   8        0.58        0.19      0.72 o 
  -4   3   8        1.11        2.57      0.72 o 
  -3   3   8       11.11       10.68      1.02 o 
  -2   3   8      439.34      514.11      4.31 o 
  -1   3   8      979.51     1063.07     11.27 o 
   0   3   8      391.07      379.57      6.45 o 
   1   3   8      926.24      888.01      8.51 o 
   2   3   8       18.23       20.05      1.48 o 
   3   3   8        1.92        0.83      1.23 o 
   4   3   8       65.37       61.89      1.77 o 
  -5   4   8       18.44       15.37      1.71 o 
  -4   4   8       64.64       64.16      1.52 o 
  -3   4   8      544.98      533.24      5.07 o 
  -2   4   8      533.13      500.37      4.88 o 
  -1   4   8     1632.19     1610.91     16.36 o 
   0   4   8       25.98       39.87      1.33 o 
   1   4   8     1098.79     1172.81      8.73 o 
   2   4   8       43.26       52.11      2.07 o 
   3   4   8       66.30       62.46      1.80 o 
   4   4   8       53.58       57.15      1.73 o 
  -4   5   8       59.52       54.61      1.40 o 
  -3   5   8       13.11       13.82      0.74 o 
  -2   5   8        0.70       -0.66      0.66 o 
  -1   5   8       77.40      109.18      2.29 o 
   0   5   8       31.14       29.65      1.28 o 
   1   5   8       78.24       61.88      1.54 o 
   2   5   8        2.90        1.14      0.99 o 
   3   5   8       44.54       43.95      1.84 o 
   4   5   8        2.59        2.17      0.68 o 
  -4   6   8       12.71       14.88      1.10 o 
  -3   6   8       62.14       60.36      1.38 o 
  -2   6   8      534.53      530.86      8.48 o 
  -1   6   8        5.22        1.14      1.71 o 
   0   6   8       73.25       97.53      2.59 o 
   1   6   8       70.95       81.32      3.33 o 
   2   6   8      686.96      722.72      6.55 o 
   3   6   8        1.90        3.60      0.69 o 
   4   6   8        1.48        0.74      0.70 o 
  -4   7   8       21.57       23.80      1.21 o 
  -3   7   8       39.07       38.12      1.76 o 
  -2   7   8      380.34      360.53      7.04 o 
  -1   7   8       74.18       75.45      2.82 o 
   0   7   8      298.60      298.80      6.00 o 
   1   7   8      347.19      334.37      5.61 o 
   2   7   8       16.89       16.46      1.13 o 
   3   7   8       45.26       52.25      1.46 o 
   4   7   8        2.89        2.68      1.04 o 
  -4   8   8        4.58        6.83      1.71 o 
  -3   8   8       97.52      100.26      2.34 o 
  -2   8   8        1.20       -0.31      0.76 o 
  -1   8   8      702.18      710.71     10.87 o 
   0   8   8      395.14      399.13     10.26 o 
   1   8   8      140.24      133.61      3.12 o 
   2   8   8       25.49       19.43      1.47 o 
   3   8   8        8.51       11.99      1.73 o 
  -3   9   8        0.09       -0.04      0.57 o 
  -2   9   8       96.37       81.18      2.04 o 
  -1   9   8       13.70       10.41      0.90 o 
   0   9   8        6.67        6.62      0.84 o 
   1   9   8        5.78        6.50      0.83 o 
   2   9   8      303.19      314.95      3.66 o 
   3   9   8        0.74        1.08      0.67 o 
  -3  10   8        2.33        1.71      0.57 o 
  -2  10   8       22.98       22.97      1.42 o 
  -1  10   8        9.52        7.68      1.07 o 
   0  10   8       81.43       79.41      1.70 o 
   1  10   8        8.47        9.99      1.31 o 
   2  10   8       83.94       82.26      2.22 o 
   3  10   8       10.75       11.39      1.71 o 
  -2  11   8       24.75       29.02      1.99 o 
  -1  11   8       10.64        7.58      1.21 o 
   0  11   8       74.64       70.32      1.59 o 
   1  11   8        5.56        4.88      1.21 o 
   2  11   8        2.41        2.09      0.66 o 
  -1  12   8        0.02        0.28      1.42 o 
   0  12   8        0.63        0.00      0.57 o 
   1  12   8        4.00        2.75      0.78 o 
  -5   0   9      143.94      153.19      9.11 o 
  -3   0   9      113.46      105.92      3.41 o 
  -1   0   9      717.71      799.61     15.42 o 
   1   0   9     6633.39     6718.88    117.10 o 
  -5   1   9        0.55        0.14      0.58 o 
  -4   1   9      351.55      335.38      3.49 o 
  -3   1   9        7.56       13.77      1.31 o 
  -2   1   9       26.09       27.67      1.16 o 
  -1   1   9     1002.78      917.66     12.11 o 
   0   1   9      682.80      632.40     44.28 o 
   1   1   9     1267.26     1385.69     19.63 o 
   2   1   9     2507.29     2600.73     22.82 o 
   3   1   9        6.41        5.20      1.99 o 
  -5   2   9        9.26        9.31      0.76 o 
  -4   2   9       15.85       15.35      1.07 o 
  -3   2   9        0.41        0.81      0.83 o 
  -2   2   9      186.27      237.31      2.89 o 
  -1   2   9      318.03      357.90      6.01 o 
   0   2   9      731.87      749.24     10.91 o 
   1   2   9      110.72      106.29      2.10 o 
   2   2   9      101.73      107.04      2.01 o 
   3   2   9        0.10        0.98      1.25 o 
   4   2   9       16.56       18.74      3.13 o 
  -5   3   9       11.61       11.65      0.85 o 
  -4   3   9       12.72       11.63      1.02 o 
  -3   3   9        7.90        7.65      0.89 o 
  -2   3   9       53.06       47.60      1.21 o 
  -1   3   9      605.81      578.00      7.34 o 
   0   3   9      927.83      883.66      9.38 o 
   1   3   9       95.62       90.21      2.17 o 
   2   3   9      265.32      253.07      4.25 o 
   3   3   9       28.76       27.31      1.55 o 
   4   3   9       26.91       24.27      1.30 o 
  -5   4   9        2.00        2.28      1.14 o 
  -4   4   9      138.25      145.28      2.28 o 
  -3   4   9       31.51       28.87      1.26 o 
  -2   4   9        0.15        0.23      0.66 o 
  -1   4   9     1006.46     1071.09     10.80 o 
   0   4   9     1908.99     2000.84     16.74 o 
   1   4   9       88.29      104.10      1.80 o 
   2   4   9       18.19       20.32      1.40 o 
   3   4   9       70.40       68.61      1.80 o 
   4   4   9        3.14        2.02      0.71 o 
  -4   5   9        0.01        0.65      0.59 o 
  -3   5   9      195.18      199.33      2.28 o 
  -2   5   9      155.65      155.94      3.29 o 
  -1   5   9      729.85      746.79      8.33 o 
   0   5   9      314.32      346.49      4.08 o 
   1   5   9       22.30       27.22      1.20 o 
   2   5   9       81.91       88.68      2.68 o 
   3   5   9       93.53       94.00      1.57 o 
   4   5   9       66.32       73.52      2.24 o 
  -4   6   9        2.20        1.17      0.52 o 
  -3   6   9      161.81      139.86      2.35 o 
  -2   6   9       64.02       74.55      4.27 o 
  -1   6   9        0.13        3.13      1.21 o 
   0   6   9      313.13      338.12      5.24 o 
   1   6   9      346.64      370.15      4.87 o 
   2   6   9      206.65      226.20      2.95 o 
   3   6   9        0.27        0.79      0.58 o 
   4   6   9        0.52        0.38      0.62 o 
  -4   7   9        0.04        1.09      0.61 o 
  -3   7   9       24.51       25.73      2.21 o 
  -2   7   9       35.89       34.03      1.53 o 
  -1   7   9      109.82       98.92      3.41 o 
   0   7   9      329.05      342.11      5.57 o 
   1   7   9       50.16       53.22      2.47 o 
   2   7   9       49.94       42.03      1.67 o 
   3   7   9       15.25       14.50      1.19 o 
   4   7   9        0.04        0.71      0.73 o 
  -3   8   9       15.00       16.21      0.93 o 
  -2   8   9      191.76      186.01      3.00 o 
  -1   8   9      509.45      478.85     11.40 o 
   0   8   9      390.18      358.56      4.81 o 
   1   8   9        0.16        0.82      0.82 o 
   2   8   9       29.67       28.99      1.71 o 
   3   8   9       58.67       62.02      2.86 o 
  -3   9   9        4.66        3.62      0.68 o 
  -2   9   9       86.83       95.96      2.13 o 
  -1   9   9      478.98      457.21      5.33 o 
   0   9   9        0.23        0.47      0.70 o 
   1   9   9      257.36      245.76      3.36 o 
   2   9   9        1.08        0.21      0.68 o 
   3   9   9        0.48       -0.14      0.57 o 
  -3  10   9       64.97       68.00      2.19 o 
  -2  10   9       28.96       28.14      1.42 o 
  -1  10   9        0.31        0.16      0.83 o 
   0  10   9       18.88       20.28      1.06 o 
   1  10   9       91.06       95.05      2.34 o 
   2  10   9       50.29       48.84      1.66 o 
   3  10   9       27.28       27.33      2.28 o 
  -2  11   9       30.43       30.99      1.51 o 
  -1  11   9        0.15       -0.28      0.85 o 
   0  11   9        0.94        2.09      0.62 o 
   1  11   9        8.68        8.10      1.37 o 
   2  11   9        3.22        2.93      1.14 o 
  -1  12   9        4.44        4.07      0.81 o 
   0  12   9       27.53       31.25      1.23 o 
  -4   0  10      943.37      932.96     10.72 o 
  -2   0  10      900.24     1012.36     18.27 o 
   0   0  10       32.04       29.04      2.28 o 
   2   0  10     1847.28     1779.74     17.28 o 
  -5   1  10        4.05        5.52      0.85 o 
  -4   1  10       20.53       23.61      1.10 o 
  -3   1  10      174.82      183.81      3.62 o 
  -2   1  10       14.12       16.39      0.98 o 
  -1   1  10     1677.15     1786.11     21.84 o 
   0   1  10        0.41        0.00      0.81 o 
   1   1  10     1227.53     1228.39     11.48 o 
   2   1  10       44.83       40.28      1.33 o 
   3   1  10       15.25       19.21      1.57 o 
  -5   2  10       12.81       13.31      0.80 o 
  -4   2  10      124.12      134.95      2.35 o 
  -3   2  10       14.99       13.54      1.31 o 
  -2   2  10      585.83      658.96      5.94 o 
  -1   2  10     1652.67     1823.86     17.90 o 
   0   2  10      818.28      792.72     10.41 o 
   1   2  10       57.28       42.21      1.58 o 
   2   2  10      154.20      147.81      2.63 o 
   3   2  10      238.79      235.94      7.09 o 
   4   2  10       24.77       25.71      3.99 o 
  -5   3  10       15.16       14.74      0.99 o 
  -4   3  10       12.13       13.39      1.10 o 
  -3   3  10       38.53       35.87      1.65 o 
  -2   3  10     1017.72     1032.07      8.37 o 
  -1   3  10      105.03      118.61      1.88 o 
   0   3  10     2520.47     2435.53     22.98 o 
   1   3  10     1368.64     1298.23     12.02 o 
   2   3  10      362.78      374.78      5.84 o 
   3   3  10      235.21      214.49      3.77 o 
   4   3  10       75.80       70.85      2.40 o 
  -4   4  10       29.59       30.69      1.20 o 
  -3   4  10      764.90      741.80      7.08 o 
  -2   4  10        0.20       -0.11      0.51 o 
  -1   4  10       81.41      100.02      2.00 o 
   0   4  10       18.03       12.78      0.97 o 
   1   4  10       23.50       20.84      1.21 o 
   2   4  10        6.06        6.99      1.36 o 
   3   4  10        7.75        7.83      0.83 o 
   4   4  10        2.19        3.29      0.75 o 
  -4   5  10        7.43        7.86      0.69 o 
  -3   5  10        1.84        3.87      0.60 o 
  -2   5  10       33.82       30.21      2.56 o 
  -1   5  10     1344.41     1371.70     13.71 o 
   0   5  10       35.91       44.49      2.10 o 
   1   5  10      255.06      260.12      3.86 o 
   2   5  10        7.56        5.09      0.82 o 
   3   5  10      180.02      182.20      2.34 o 
   4   5  10        0.10       -0.46      0.99 o 
  -4   6  10       32.71       30.09      1.04 o 
  -3   6  10        4.88        5.88      0.89 o 
  -2   6  10        3.15        3.99      1.21 o 
  -1   6  10       82.27       83.78      2.84 o 
   0   6  10      119.20      111.43      3.81 o 
   1   6  10      138.93      146.99      2.94 o 
   2   6  10       66.71       75.23      2.00 o 
   3   6  10        0.00        0.26      0.61 o 
   4   6  10       62.47       65.62      1.57 o 
  -4   7  10        9.59       10.28      1.47 o 
  -3   7  10        0.12        0.85      0.70 o 
  -2   7  10       59.39       59.73      1.78 o 
  -1   7  10       37.44       48.70      2.42 o 
   0   7  10      304.18      314.43      5.34 o 
   1   7  10        0.51        0.83      1.07 o 
   2   7  10        3.38        4.84      0.71 o 
   3   7  10        0.73        1.18      0.63 o 
   4   7  10        4.47        3.42      0.83 o 
  -3   8  10       37.87       39.61      1.39 o 
  -2   8  10        0.01        0.31      0.63 o 
  -1   8  10      308.68      301.74      4.77 o 
   0   8  10       40.15       35.68      2.07 o 
   1   8  10       82.90       77.81      1.46 o 
   2   8  10       85.77       93.70      2.02 o 
   3   8  10       32.22       33.05      1.54 o 
  -3   9  10       10.26       10.96      0.75 o 
  -2   9  10       73.09       72.72      1.92 o 
  -1   9  10     1073.58     1009.60      9.34 o 
   0   9  10      138.92      145.94      3.72 o 
   1   9  10       12.92       12.18      1.02 o 
   2   9  10       16.41       18.32      1.67 o 
   3   9  10        2.75        4.83      0.75 o 
  -2  10  10       23.15       20.25      1.14 o 
  -1  10  10        2.43        2.93      0.83 o 
   0  10  10       26.37       28.12      1.38 o 
   1  10  10      148.51      136.01      3.81 o 
   2  10  10       14.12       16.04      1.17 o 
  -2  11  10       13.23       15.57      1.56 o 
  -1  11  10        4.61        3.70      1.21 o 
   0  11  10       25.81       25.33      1.01 o 
   1  11  10        6.27        4.98      1.42 o 
   2  11  10        5.64        2.85      0.57 o 
  -1  12  10        0.41        0.00      1.14 o 
   0  12  10        3.95        3.04      0.66 o 
  -5   0  11        0.49        0.57      0.81 o 
  -3   0  11       28.40       33.59      3.42 o 
  -1   0  11     2355.18     2313.35     40.22 o 
   1   0  11      126.79      129.84      4.42 o 
   3   0  11       40.46       46.83      1.98 o 
  -5   1  11       34.49       34.48      1.51 o 
  -4   1  11      135.87      133.89      2.33 o 
  -3   1  11        8.53        8.09      1.42 o 
  -2   1  11        1.08        2.28      0.81 o 
  -1   1  11     1526.54     1500.43     28.06 o 
   0   1  11       98.20      106.44      5.13 o 
   1   1  11      853.92      848.30     12.94 o 
   2   1  11     2353.27     2482.21     18.37 o 
   3   1  11       69.77       59.49      2.21 o 
  -5   2  11        2.00        1.71      0.51 o 
  -4   2  11       13.61       17.33      1.00 o 
  -3   2  11       12.86       11.44      1.31 o 
  -2   2  11       62.07       67.47      2.47 o 
  -1   2  11        1.46        0.43      0.46 o 
   0   2  11        2.34        4.77      0.95 o 
   1   2  11       68.70       58.01      1.92 o 
   2   2  11       66.97       65.38      1.42 o 
   3   2  11       48.97       48.11      1.65 o 
   4   2  11        6.99        5.69      1.71 o 
  -5   3  11        0.00        0.85      0.81 o 
  -4   3  11       66.93       68.94      2.23 o 
  -3   3  11        0.01       -0.57      0.68 o 
  -2   3  11      292.47      269.92      3.26 o 
  -1   3  11       51.54       80.36      1.83 o 
   0   3  11       85.76      100.28      2.25 o 
   1   3  11      129.08      119.42      2.43 o 
   2   3  11      264.08      261.24      3.37 o 
   3   3  11       34.33       37.13      1.40 o 
   4   3  11        8.31       10.49      1.31 o 
  -4   4  11      219.88      217.31      2.82 o 
  -3   4  11       36.12       41.88      1.54 o 
  -2   4  11      251.04      224.41      3.83 o 
  -1   4  11      135.28      152.43      2.90 o 
   0   4  11     1065.50     1117.85      8.33 o 
   1   4  11       61.20       52.85      1.52 o 
   2   4  11       55.16       62.25      1.73 o 
   3   4  11       38.20       35.22      1.20 o 
   4   4  11       37.08       39.21      1.62 o 
  -4   5  11        0.39        1.11      0.52 o 
  -3   5  11      196.72      187.73      2.11 o 
  -2   5  11      638.34      605.68     16.25 o 
  -1   5  11      406.43      410.00      5.68 o 
   0   5  11        3.86        4.57      0.74 o 
   1   5  11      240.42      240.71      7.05 o 
   2   5  11       29.19       30.42      1.19 o 
   3   5  11       89.11       88.80      1.69 o 
   4   5  11        2.81        2.85      0.75 o 
  -4   6  11       19.06       17.42      1.92 o 
  -3   6  11       74.88       62.50      1.92 o 
  -2   6  11       52.50       53.31      2.82 o 
  -1   6  11       13.61       11.31      1.63 o 
   0   6  11       28.82       31.42      2.66 o 
   1   6  11       46.99       54.59      1.92 o 
   2   6  11        0.63        0.22      0.84 o 
   3   6  11       83.27       82.07      1.72 o 
   4   6  11        5.45        4.96      0.99 o 
  -4   7  11        0.92        0.57      0.57 o 
  -3   7  11       19.02       16.74      1.03 o 
  -2   7  11        2.50        0.57      0.70 o 
  -1   7  11      326.07      330.65      6.55 o 
   0   7  11       30.15       38.35      2.17 o 
   1   7  11        0.09        0.00      1.07 o 
   2   7  11      135.56      130.40      2.03 o 
   3   7  11        0.71        0.95      0.70 o 
   4   7  11       17.45       18.14      3.13 o 
  -3   8  11       15.97       13.46      0.93 o 
  -2   8  11        1.81        2.85      0.80 o 
  -1   8  11       12.82       11.68      1.04 o 
   0   8  11       52.62       56.25      2.40 o 
   1   8  11        0.05        0.37      0.72 o 
   2   8  11       34.75       31.57      1.37 o 
   3   8  11       21.58       19.11      1.19 o 
  -3   9  11       26.23       25.05      1.10 o 
  -2   9  11       90.41       79.86      1.98 o 
  -1   9  11        3.67        1.57      0.85 o 
   0   9  11        3.28        2.70      0.85 o 
   1   9  11      305.15      310.82      3.91 o 
   2   9  11      273.58      271.07      5.84 o 
   3   9  11        6.75        7.13      0.85 o 
  -2  10  11        0.07        0.47      0.61 o 
  -1  10  11       98.81      106.71      2.41 o 
   0  10  11       84.35       89.51      2.00 o 
   1  10  11      100.55      100.81      3.40 o 
   2  10  11        0.21        0.57      0.66 o 
  -2  11  11      128.37      152.67      3.62 o 
  -1  11  11        7.85       11.30      2.28 o 
   0  11  11       54.43       51.35      1.28 o 
   1  11  11       47.16       45.34      1.97 o 
   2  11  11        6.15        5.12      0.57 o 
  -1  12  11       21.30       20.50      1.71 o 
   0  12  11        0.55        0.85      0.85 o 
  -4   0  12      265.34      254.07      3.97 o 
  -2   0  12      530.76      570.99      6.96 o 
   0   0  12     1180.42     1014.81     17.16 o 
   2   0  12    12890.04    13280.89    219.02 o 
  -5   1  12        0.82        2.47      0.66 o 
  -4   1  12       69.49       75.35      1.67 o 
  -3   1  12      990.69      991.20     13.72 o 
  -2   1  12        2.77        3.68      0.98 o 
  -1   1  12       57.85       70.61      3.99 o 
   0   1  12     1250.34     1226.19     15.23 o 
   1   1  12      231.71      211.95      3.53 o 
   2   1  12      161.84      148.87      2.52 o 
   3   1  12        2.50        1.14      0.87 o 
  -5   2  12        8.32        7.03      1.25 o 
  -4   2  12      171.60      174.82      2.63 o 
  -3   2  12        9.62       10.85      1.61 o 
  -2   2  12       29.51       27.76      3.05 o 
  -1   2  12       49.88       49.19      2.77 o 
   0   2  12      180.84      176.87      3.97 o 
   1   2  12       87.20       85.73      2.41 o 
   2   2  12        0.94        1.16      0.66 o 
   3   2  12       24.62       24.22      1.31 o 
   4   2  12       28.28       29.94      3.42 o 
  -4   3  12       15.59       14.86      1.20 o 
  -3   3  12      363.01      356.07      4.91 o 
  -2   3  12        0.93        0.57      0.81 o 
  -1   3  12        0.83        1.30      0.54 o 
   0   3  12      974.59      996.69     10.79 o 
   1   3  12      526.74      497.50      5.96 o 
   2   3  12       41.80       49.70      1.53 o 
   3   3  12       54.63       50.77      1.47 o 
   4   3  12        3.50        3.42      0.75 o 
  -4   4  12       63.34       60.20      1.58 o 
  -3   4  12        0.91       -0.68      0.68 o 
  -2   4  12       42.64       47.18      3.13 o 
  -1   4  12      230.66      269.66      3.70 o 
   0   4  12       16.05       20.44      1.14 o 
   1   4  12       58.44       62.64      2.34 o 
   2   4  12       38.90       43.41      1.53 o 
   3   4  12       13.11       14.50      0.74 o 
   4   4  12        0.02       -0.46      0.67 o 
  -4   5  12        0.01        0.40      0.52 o 
  -3   5  12     1740.57     1621.08      9.42 o 
  -2   5  12      135.65      121.58      2.96 o 
  -1   5  12      143.32      143.11      5.13 o 
   0   5  12      126.21      159.81      2.83 o 
   1   5  12      882.46      867.54     18.83 o 
   2   5  12        8.57       14.14      0.94 o 
   3   5  12       22.35       24.33      1.19 o 
   4   5  12       13.17       14.31      1.04 o 
  -4   6  12       10.35       12.07      0.84 o 
  -3   6  12        1.11        3.30      0.76 o 
  -2   6  12      203.41      212.77      5.24 o 
  -1   6  12        0.89        2.85      0.99 o 
   0   6  12       42.19       39.87      2.17 o 
   1   6  12       11.67       13.57      2.26 o 
   2   6  12      105.20      101.13      2.33 o 
   3   6  12       24.51       26.23      1.53 o 
   4   6  12        0.06        0.85      0.74 o 
  -4   7  12        4.70        2.49      0.73 o 
  -3   7  12       28.32       34.56      1.49 o 
  -2   7  12      424.30      421.09      4.74 o 
  -1   7  12       56.60       57.61      2.30 o 
   0   7  12       38.64       39.32      2.17 o 
   1   7  12       14.98       18.48      1.24 o 
   2   7  12        6.89        7.28      0.93 o 
   3   7  12        2.38        1.31      0.63 o 
   4   7  12       11.22       13.69      1.21 o 
  -3   8  12       32.68       33.05      1.36 o 
  -2   8  12        1.65        0.00      0.85 o 
  -1   8  12      269.07      282.97      3.99 o 
   0   8  12      324.78      299.24      4.74 o 
   1   8  12      102.69      107.11      2.20 o 
   2   8  12      114.72      120.05      2.09 o 
   3   8  12        1.72        0.06      0.67 o 
  -3   9  12       18.59       13.71      1.08 o 
  -2   9  12       36.85       35.28      1.62 o 
  -1   9  12      357.34      378.39      4.69 o 
   0   9  12      405.26      389.37      4.75 o 
   1   9  12       28.52       28.34      1.48 o 
   2   9  12        4.30        2.34      0.75 o 
   3   9  12       26.24       25.50      1.64 o 
  -2  10  12        2.86        1.38      0.86 o 
  -1  10  12       11.11        6.00      0.90 o 
   0  10  12      376.32      369.35      4.33 o 
   1  10  12       20.85       20.94      1.30 o 
   2  10  12        8.53        6.32      0.95 o 
  -2  11  12       21.78       25.10      1.61 o 
  -1  11  12        4.67        4.55      0.95 o 
   0  11  12       38.83       42.93      1.56 o 
   1  11  12        2.23        1.87      0.45 o 
   0  12  12       41.10       43.84      2.85 o 
  -5   0  13       67.48       61.79      2.01 o 
  -3   0  13      704.95      716.38     15.40 o 
  -1   0  13       71.14       93.39      4.56 o 
   1   0  13      594.37      604.62     11.41 o 
   3   0  13      871.58      802.82     16.55 o 
  -5   1  13        5.80        5.82      0.83 o 
  -4   1  13       88.71       93.26      1.80 o 
  -3   1  13        0.09        2.28      1.21 o 
  -2   1  13      170.33      174.33      1.92 o 
  -1   1  13     3307.69     3490.25     60.46 o 
   0   1  13      233.45      204.81      3.47 o 
   1   1  13      310.73      289.85      4.92 o 
   2   1  13       49.43       50.72      1.60 o 
   3   1  13      509.26      483.05      6.96 o 
   4   1  13        3.20        5.12      2.28 o 
  -5   2  13        0.16       -0.38      0.66 o 
  -4   2  13        1.53        2.09      0.70 o 
  -3   2  13       10.27       11.84      1.61 o 
  -2   2  13      247.29      255.53      5.24 o 
  -1   2  13       31.45       38.49      1.58 o 
   0   2  13     1074.75     1132.63     14.81 o 
   1   2  13        1.17        1.20      0.75 o 
   2   2  13       23.42       21.85      1.19 o 
   3   2  13       38.95       39.14      1.56 o 
   4   2  13        0.58        1.71      1.21 o 
  -4   3  13       48.87       49.30      1.67 o 
  -3   3  13       67.69       61.54      1.99 o 
  -2   3  13       14.95       16.82      2.28 o 
  -1   3  13       20.68       22.58      1.16 o 
   0   3  13       52.33       45.08      1.84 o 
   1   3  13       15.14       18.62      1.07 o 
   2   3  13      226.38      220.58      3.17 o 
   3   3  13       31.13       33.00      1.35 o 
   4   3  13        1.78        1.57      0.85 o 
  -4   4  13       26.98       26.39      1.11 o 
  -3   4  13       30.35       35.25      1.71 o 
  -2   4  13      144.50      120.96      5.13 o 
  -1   4  13        3.44        1.60      0.61 o 
   0   4  13       12.95       15.93      1.10 o 
   1   4  13       39.38       34.16      2.00 o 
   2   4  13        3.34        5.18      1.02 o 
   3   4  13        5.12        2.90      0.61 o 
   4   4  13       94.10       83.56      3.26 o 
  -4   5  13        7.25        5.69      0.70 o 
  -3   5  13        3.94        4.75      0.75 o 
  -2   5  13        0.08        0.14      0.73 o 
  -1   5  13       15.71       16.09      1.17 o 
   0   5  13      179.25      211.18      3.32 o 
   1   5  13       68.99       62.25      2.75 o 
   2   5  13      127.12      126.01      2.21 o 
   3   5  13        0.30        1.24      0.61 o 
   4   5  13        0.36        0.72      1.07 o 
  -4   6  13       68.14       71.06      2.14 o 
  -3   6  13      110.24      104.79      2.96 o 
  -2   6  13      184.59      176.36      3.34 o 
  -1   6  13      187.05      194.52      4.83 o 
   0   6  13      118.44      119.77      3.98 o 
   1   6  13       10.86       16.42      2.71 o 
   2   6  13      103.34      103.29      2.21 o 
   3   6  13       62.00       66.76      1.87 o 
   4   6  13        2.47        2.28      0.83 o 
  -4   7  13       12.79       13.66      1.71 o 
  -3   7  13       19.23       18.30      0.99 o 
  -2   7  13      191.45      158.17      2.80 o 
  -1   7  13       11.61       10.45      1.14 o 
   0   7  13        0.07       -0.57      0.83 o 
   1   7  13       16.22       16.89      1.58 o 
   2   7  13       22.81       22.81      1.06 o 
   3   7  13       47.59       46.98      1.57 o 
  -3   8  13       10.81       13.50      0.87 o 
  -2   8  13       52.23       45.38      1.91 o 
  -1   8  13        1.52        1.37      0.76 o 
   0   8  13       51.03       53.77      1.70 o 
   1   8  13       36.30       41.78      1.65 o 
   2   8  13       27.35       28.26      1.40 o 
   3   8  13       35.12       33.17      2.38 o 
  -3   9  13        2.87        2.68      0.54 o 
  -2   9  13        2.33        1.57      0.90 o 
  -1   9  13      255.35      235.08      4.85 o 
   0   9  13       49.65       54.51      3.21 o 
   1   9  13        0.19        0.25      0.65 o 
   2   9  13      130.68      140.54      2.68 o 
   3   9  13       79.93       81.45      1.97 o 
  -2  10  13        0.42        1.57      0.73 o 
  -1  10  13       13.63       13.45      1.04 o 
   0  10  13       11.63        8.70      1.17 o 
   1  10  13      226.83      230.13      3.62 o 
   2  10  13       11.10        9.36      0.95 o 
  -1  11  13       13.69       18.64      1.37 o 
   0  11  13        5.51        7.09      0.88 o 
   1  11  13       35.96       34.81      1.13 o 
  -4   0  14      423.96      414.67      5.17 o 
  -2   0  14      353.48      327.82      4.08 o 
   0   0  14     1139.99     1315.89     21.72 o 
   2   0  14       42.71       51.10      3.56 o 
  -4   1  14       20.07       22.50      1.04 o 
  -3   1  14      558.58      534.22      8.87 o 
  -2   1  14        0.32        1.14      0.36 o 
  -1   1  14       84.56       84.28      3.00 o 
   0   1  14      580.45      589.61      6.95 o 
   1   1  14       15.71       10.05      1.43 o 
   2   1  14       16.27       20.00      1.21 o 
   3   1  14     1075.16      976.20     19.41 o 
   4   1  14        9.40        6.41      1.37 o 
  -4   2  14      138.02      139.78      2.35 o 
  -3   2  14       17.66       20.36      1.64 o 
  -2   2  14       96.86       98.71      1.86 o 
  -1   2  14       89.36      142.65      2.47 o 
   0   2  14      366.24      348.40      6.16 o 
   1   2  14       26.73       22.13      1.10 o 
   2   2  14        0.53        1.17      1.15 o 
   3   2  14      106.89      100.54      2.88 o 
   4   2  14        1.39        1.99      1.21 o 
  -4   3  14        1.82        2.28      0.76 o 
  -3   3  14      232.23      216.42      7.12 o 
  -2   3  14       11.53       15.46      1.61 o 
  -1   3  14      137.23      141.75      2.36 o 
   0   3  14       36.88       49.33      1.92 o 
   1   3  14      208.91      214.41      4.98 o 
   2   3  14        3.31        3.67      0.78 o 
   3   3  14        9.10        9.31      0.81 o 
   4   3  14        0.85        0.80      0.67 o 
  -4   4  14       11.79       14.85      0.87 o 
  -3   4  14       66.27       68.93      1.86 o 
  -2   4  14       10.26       10.09      1.44 o 
  -1   4  14      655.56      662.16      6.49 o 
   0   4  14       63.97       64.14      2.07 o 
   1   4  14       17.96       19.02      1.66 o 
   2   4  14       68.58       69.57      1.69 o 
   3   4  14       87.05       87.87      1.81 o 
   4   4  14        7.38        6.34      0.85 o 
  -4   5  14        0.06        0.36      0.66 o 
  -3   5  14      159.89      154.68      2.51 o 
  -2   5  14      155.19      166.82      3.62 o 
  -1   5  14       25.65       31.02      1.95 o 
   0   5  14       97.00      108.85      2.80 o 
   1   5  14       75.40       84.08      7.69 o 
   2   5  14       20.36       19.67      1.57 o 
   3   5  14       62.03       62.96      1.55 o 
   4   5  14        6.09        5.15      1.21 o 
  -4   6  14       17.08       14.78      1.21 o 
  -3   6  14        0.56       -0.43      0.64 o 
  -2   6  14      305.86      278.61      5.14 o 
  -1   6  14       44.81       40.21      3.99 o 
   0   6  14        1.13       -0.41      0.83 o 
   1   6  14       97.70      104.57      3.14 o 
   2   6  14      209.38      195.95      2.57 o 
   3   6  14        1.25        1.14      0.76 o 
   4   6  14        9.60        8.91      1.21 o 
  -4   7  14        0.47        1.14      1.14 o 
  -3   7  14       48.35       49.08      1.66 o 
  -2   7  14       28.70       25.26      1.48 o 
  -1   7  14       19.21       20.06      1.55 o 
   0   7  14      368.66      360.20      5.90 o 
   1   7  14       37.23       43.60      1.59 o 
   2   7  14        1.15        1.14      0.64 o 
   3   7  14       13.58       14.14      1.02 o 
  -3   8  14        0.06        0.47      0.51 o 
  -2   8  14       83.42       84.55      2.28 o 
  -1   8  14     1026.27      996.34      9.22 o 
   0   8  14      421.18      393.52      8.46 o 
   1   8  14      205.52      203.79      2.76 o 
   2   8  14       57.69       59.89      1.73 o 
   3   8  14       46.19       48.12      2.22 o 
  -3   9  14        9.36        7.77      0.93 o 
  -2   9  14        0.07        0.06      0.67 o 
  -1   9  14        0.03        0.81      0.83 o 
   0   9  14        1.08       -0.65      0.96 o 
   1   9  14      105.52       99.29      3.12 o 
   2   9  14       38.49       42.93      1.43 o 
   3   9  14        0.30        1.14      1.14 o 
  -2  10  14        8.68        5.21      0.95 o 
  -1  10  14       11.59        8.67      0.78 o 
   0  10  14       60.10       69.18      1.97 o 
   1  10  14       15.14       12.17      1.23 o 
   2  10  14        0.21       -0.38      0.51 o 
  -1  11  14       64.14       64.68      1.90 o 
   0  11  14        0.58        0.19      0.66 o 
   1  11  14        6.77        9.60      1.42 o 
  -3   0  15      535.41      514.80     12.54 o 
  -1   0  15      695.57      725.21     13.69 o 
   1   0  15       56.91       60.72      6.83 o 
   3   0  15        0.47        4.55      1.71 o 
  -4   1  15       45.56       46.29      1.34 o 
  -3   1  15      350.64      309.23      4.41 o 
  -2   1  15      907.18      916.24      7.51 o 
  -1   1  15      368.43      356.19      7.41 o 
   0   1  15        5.43        7.28      0.99 o 
   1   1  15        4.25        5.12      1.37 o 
   2   1  15      161.76      172.73      4.33 o 
   3   1  15      171.41      152.07      6.27 o 
   4   1  15        6.36        5.15      1.21 o 
  -4   2  15       58.01       56.52      1.61 o 
  -3   2  15      714.82      685.62     15.47 o 
  -2   2  15       33.37       36.65      2.05 o 
  -1   2  15       53.26       44.86      1.53 o 
   0   2  15      191.45      212.68      7.03 o 
   1   2  15      333.03      302.08      5.50 o 
   2   2  15        5.65        3.39      0.99 o 
   3   2  15        0.08       -0.65      0.74 o 
   4   2  15       17.66       19.01      1.78 o 
  -4   3  15       44.31       44.84      1.37 o 
  -3   3  15        0.00        0.72      0.76 o 
  -2   3  15      158.56      141.14      3.81 o 
  -1   3  15     1093.76     1190.78     11.80 o 
   0   3  15      601.93      640.72     12.55 o 
   1   3  15      535.26      515.54      8.61 o 
   2   3  15       64.64       62.51      2.61 o 
   3   3  15       31.37       32.40      1.32 o 
   4   3  15        8.57        7.31      0.85 o 
  -4   4  15       14.83       14.29      0.90 o 
  -3   4  15      187.70      171.44      2.67 o 
  -2   4  15     1421.37     1359.43     14.29 o 
  -1   4  15      159.78      148.95      2.92 o 
   0   4  15      385.04      393.55      5.98 o 
   1   4  15       63.18       61.96      3.15 o 
   2   4  15      129.02      113.14      2.38 o 
   3   4  15       19.10       20.29      1.11 o 
   4   4  15        6.58        6.10      0.85 o 
  -4   5  15        6.23        6.12      0.99 o 
  -3   5  15      173.82      164.73      2.59 o 
  -2   5  15       47.81       31.00      1.84 o 
  -1   5  15        5.24        7.47      1.46 o 
   0   5  15      147.46      152.03      3.39 o 
   1   5  15      209.94      187.14      4.93 o 
   2   5  15      135.91      144.47      2.54 o 
   3   5  15        0.42        0.77      0.65 o 
   4   5  15       37.87       35.34      2.01 o 
  -4   6  15       33.73       32.53      1.40 o 
  -3   6  15       26.98       21.94      1.27 o 
  -2   6  15       75.58       75.55      1.56 o 
  -1   6  15      331.41      309.07      8.55 o 
   0   6  15        0.12        0.00      1.21 o 
   1   6  15      113.73      118.83      3.20 o 
   2   6  15        5.39        4.93      0.73 o 
   3   6  15       23.35       20.58      1.43 o 
   4   6  15        4.84        3.99      1.42 o 
  -3   7  15       30.51       30.98      1.35 o 
  -2   7  15        1.04        0.89      0.82 o 
  -1   7  15      167.97      161.27      2.49 o 
   0   7  15        0.83        0.00      1.21 o 
   1   7  15       26.42       26.08      1.26 o 
   2   7  15       29.73       30.06      1.27 o 
   3   7  15        0.63        0.43      0.62 o 
  -3   8  15        7.31        5.40      0.68 o 
  -2   8  15        6.33        5.76      0.99 o 
  -1   8  15        0.20        0.51      0.80 o 
   0   8  15      137.33      135.77      2.49 o 
   1   8  15       34.17       39.14      1.39 o 
   2   8  15       25.93       28.12      1.81 o 
   3   8  15        5.28        7.05      1.05 o 
  -3   9  15        5.25        6.28      0.83 o 
  -2   9  15        0.10       -0.31      0.61 o 
  -1   9  15       13.62       15.69      1.08 o 
   0   9  15      467.92      484.00      7.38 o 
   1   9  15       15.03       12.37      0.93 o 
   2   9  15       54.30       54.97      1.53 o 
  -2  10  15        8.93        6.50      1.00 o 
  -1  10  15        6.68        7.32      0.75 o 
   0  10  15        1.90        1.14      0.67 o 
   1  10  15       54.31       58.54      1.47 o 
   2  10  15      101.11       96.24      2.28 o 
  -1  11  15        0.12        1.71      1.14 o 
   0  11  15       70.79       71.82      1.73 o 
   1  11  15        1.44        1.71      0.81 o 
  -4   0  16       60.38       53.04      1.83 o 
  -2   0  16       69.37       75.16      2.28 o 
   0   0  16     1320.17     1329.83     22.30 o 
   4   0  16       36.57       35.30      2.85 o 
  -4   1  16      108.40      101.49      2.36 o 
  -3   1  16      230.47      197.24      4.33 o 
  -2   1  16        2.25        3.92      0.82 o 
  -1   1  16       79.16       77.13      3.15 o 
   0   1  16      483.53      490.72      7.26 o 
   1   1  16      311.51      317.23      6.54 o 
   2   1  16      249.49      249.80      5.88 o 
   3   1  16       83.97       75.03      2.28 o 
   4   1  16        4.59        2.85      1.21 o 
  -4   2  16       19.49       19.09      1.27 o 
  -3   2  16        4.34        4.88      1.80 o 
  -2   2  16       11.59        9.39      1.01 o 
  -1   2  16      158.77      173.18      4.83 o 
   0   2  16      195.35      171.47      4.03 o 
   1   2  16      272.85      285.01      6.42 o 
   2   2  16       11.89       10.69      1.08 o 
   3   2  16        4.65        6.08      0.89 o 
   4   2  16       28.13       23.60      1.51 o 
  -4   3  16       28.23       32.14      1.25 o 
  -3   3  16      139.68      141.12      2.48 o 
  -2   3  16       47.06       40.73      1.83 o 
  -1   3  16       83.23       86.73      2.34 o 
   0   3  16      319.29      334.66     10.54 o 
   1   3  16      338.87      319.87     10.26 o 
   2   3  16       58.77       56.16      2.14 o 
   3   3  16       15.31       15.76      1.73 o 
   4   3  16        8.79        8.42      0.85 o 
  -4   4  16        3.23        5.61      0.85 o 
  -3   4  16      219.95      221.28      3.01 o 
  -2   4  16      109.69      100.51      4.23 o 
  -1   4  16      248.76      231.10      4.07 o 
   0   4  16      332.35      368.54      5.46 o 
   1   4  16      373.71      397.40      7.62 o 
   2   4  16        3.32        1.53      0.77 o 
   3   4  16        0.38        1.14      0.76 o 
   4   4  16        0.03        0.08      0.83 o 
  -4   5  16        0.85        1.14      0.66 o 
  -3   5  16        0.39        3.34      0.72 o 
  -2   5  16      133.04      121.56      1.98 o 
  -1   5  16      778.02      734.04     10.14 o 
   0   5  16       88.51      102.80      2.80 o 
   1   5  16      104.72      112.68      3.97 o 
   2   5  16       54.30       51.40      2.08 o 
   3   5  16        0.92        0.00      0.76 o 
   4   5  16        1.13        1.14      0.81 o 
  -4   6  16       22.73       26.77      1.61 o 
  -3   6  16        0.39        0.57      0.75 o 
  -2   6  16       34.68       38.11      1.23 o 
  -1   6  16        8.36        6.48      1.99 o 
   0   6  16        1.97        2.11      1.37 o 
   1   6  16       71.04       78.80      2.80 o 
   2   6  16       10.38       11.68      0.91 o 
   3   6  16       20.79       21.36      1.21 o 
  -3   7  16       15.67       10.90      1.23 o 
  -2   7  16        0.02        0.38      0.75 o 
  -1   7  16      130.61      117.29      2.18 o 
   0   7  16      939.29      902.18      8.58 o 
   1   7  16        4.87        3.53      0.74 o 
   2   7  16        6.88        7.27      0.78 o 
   3   7  16       35.55       32.68      1.42 o 
  -3   8  16       34.99       44.51      1.81 o 
  -2   8  16        1.92        2.70      0.90 o 
  -1   8  16        9.71       11.91      1.08 o 
   0   8  16       73.19       70.03      1.76 o 
   1   8  16       33.17       32.48      1.53 o 
   2   8  16        0.07        0.57      0.75 o 
   3   8  16        7.29        7.96      0.99 o 
  -3   9  16       59.93       84.28      3.42 o 
  -2   9  16       51.75       50.37      1.62 o 
  -1   9  16        0.54        1.01      0.75 o 
   0   9  16      172.36      180.31      3.79 o 
   1   9  16       27.42       23.12      1.40 o 
   2   9  16      166.59      179.89      2.90 o 
  -2  10  16       11.45       12.01      1.99 o 
  -1  10  16       16.52       15.82      0.99 o 
   0  10  16       55.88       62.89      1.28 o 
   1  10  16        2.10        1.75      0.45 o 
  -1  11  16       31.74       39.29      2.85 o 
   0  11  16        4.77        5.60      0.83 o 
   1  11  16        0.32        0.57      1.14 o 
  -3   0  17      311.71      301.66      5.70 o 
   3   0  17     1926.77     1721.66     21.64 o 
  -4   1  17       21.66       26.08      1.16 o 
  -3   1  17      131.52      132.21      2.04 o 
  -2   1  17     1064.95     1041.45      9.57 o 
  -1   1  17       97.65       97.22      3.42 o 
   0   1  17      687.08      723.88      9.88 o 
   1   1  17      296.92      275.00      6.11 o 
   2   1  17        0.33       -0.98      1.11 o 
   3   1  17       41.88       38.84      1.62 o 
   4   1  17        0.04       -0.46      0.95 o 
  -4   2  17        0.52        0.27      0.55 o 
  -3   2  17      140.01      142.15      2.64 o 
  -2   2  17      234.85      216.76      3.09 o 
  -1   2  17       76.83       92.29      2.34 o 
   0   2  17      236.10      246.13      5.70 o 
   1   2  17        6.11        7.84      1.53 o 
   2   2  17       10.79       11.11      1.14 o 
   3   2  17        4.96        3.96      0.80 o 
   4   2  17       14.39       11.59      1.39 o 
  -4   3  17        0.07        0.11      0.51 o 
  -3   3  17       20.09       22.23      1.64 o 
  -2   3  17       62.93       59.18      2.30 o 
  -1   3  17      225.26      203.65      3.69 o 
   0   3  17      304.79      308.92      6.24 o 
   1   3  17        3.59        3.09      1.37 o 
   2   3  17        0.03       -0.83      0.83 o 
   3   3  17        6.75        4.88      0.90 o 
   4   3  17        0.46        0.34      1.14 o 
  -4   4  17        3.14        2.85      0.67 o 
  -3   4  17       51.31       57.09      1.78 o 
  -2   4  17      324.50      287.32      6.28 o 
  -1   4  17        2.17        3.09      0.83 o 
   0   4  17      401.86      432.78      7.63 o 
   1   4  17       55.88       54.95      3.70 o 
   2   4  17       40.57       38.65      1.88 o 
   3   4  17       38.99       41.47      1.57 o 
   4   4  17        1.59        0.57      0.73 o 
  -4   5  17        0.01       -0.66      0.66 o 
  -3   5  17       52.38       45.76      1.72 o 
  -2   5  17     1384.66     1270.13      8.52 o 
  -1   5  17      262.42      258.65      8.55 o 
   0   5  17      566.19      561.35      7.44 o 
   1   5  17        0.19       -0.28      1.99 o 
   2   5  17       65.64       64.75      1.53 o 
   3   5  17        4.73        5.51      0.76 o 
   4   5  17       31.51       32.46      1.61 o 
  -4   6  17        2.90        1.71      1.14 o 
  -3   6  17       16.99       16.59      1.14 o 
  -2   6  17       52.91       37.64      1.19 o 
  -1   6  17      364.56      350.11      4.57 o 
   0   6  17        2.15        2.93      1.37 o 
   1   6  17        8.35        8.38      1.08 o 
   2   6  17      111.59      113.84      2.13 o 
   3   6  17      102.53      103.90      2.04 o 
  -3   7  17       67.45       60.80      2.76 o 
  -2   7  17        0.66       -0.67      0.67 o 
  -1   7  17      123.31      118.72      2.01 o 
   0   7  17      124.90      130.88      2.28 o 
   1   7  17      298.17      300.37      3.81 o 
   2   7  17        6.01        8.46      0.96 o 
   3   7  17        2.78        2.79      0.67 o 
  -3   8  17       28.52       25.88      1.55 o 
  -2   8  17       58.98       58.31      2.62 o 
  -1   8  17        3.36        1.33      0.62 o 
   0   8  17      590.12      604.35      5.35 o 
   1   8  17      136.90      135.49      2.63 o 
   2   8  17        1.21        1.71      0.99 o 
   3   8  17       48.37       50.19      1.51 o 
  -2   9  17        0.44        1.35      0.61 o 
  -1   9  17        0.87        0.62      0.61 o 
   0   9  17       13.91       10.62      1.30 o 
   1   9  17       12.27       13.10      0.94 o 
   2   9  17        0.49        0.23      0.43 o 
  -2  10  17        0.23       -0.57      1.14 o 
  -1  10  17        3.91        2.28      0.45 o 
   0  10  17        4.23        3.96      0.95 o 
   1  10  17       63.57       64.73      2.19 o 
   0  11  17        0.04        0.00      1.14 o 
  -4   0  18       55.68       54.28      2.47 o 
  -2   0  18       86.81       99.65      2.85 o 
   0   0  18       98.70      115.60      4.56 o 
   2   0  18      104.01       99.66      5.13 o 
  -4   1  18        3.70        2.73      0.59 o 
  -3   1  18       17.94       18.90      1.27 o 
  -2   1  18       24.39       26.19      1.11 o 
  -1   1  18      163.07      159.98      6.55 o 
   0   1  18      196.61      216.46      6.27 o 
   1   1  18        8.79       11.05      1.89 o 
   2   1  18       20.55       15.22      1.40 o 
   3   1  18      270.10      238.01      3.46 o 
   4   1  18       99.32       93.96      3.99 o 
  -4   2  18        0.01       -0.51      0.51 o 
  -3   2  18       40.44       35.22      1.71 o 
  -2   2  18       37.31       40.52      1.34 o 
  -1   2  18      627.62      644.78      7.62 o 
   0   2  18        0.81        0.11      0.95 o 
   1   2  18      338.90      327.09      8.55 o 
   2   2  18        2.85        3.56      0.85 o 
   3   2  18       24.18       22.93      1.64 o 
   4   2  18        1.50        1.14      0.81 o 
  -4   3  18        4.88        5.40      0.76 o 
  -3   3  18       30.39       28.67      1.84 o 
  -2   3  18      121.77      117.41      3.29 o 
  -1   3  18       13.05       14.48      2.74 o 
   0   3  18       11.41       19.14      1.78 o 
   1   3  18      444.31      416.98     13.96 o 
   2   3  18        0.79        0.43      0.85 o 
   3   3  18        2.97        4.10      0.90 o 
   4   3  18        0.54        0.28      0.81 o 
  -4   4  18        6.64        6.91      0.99 o 
  -3   4  18      214.65      200.63      3.10 o 
  -2   4  18       86.86       97.09      2.71 o 
  -1   4  18      100.94       91.02      2.51 o 
   0   4  18       19.71       11.42      1.61 o 
   1   4  18      172.93      172.16      3.80 o 
   2   4  18      150.31      138.21      2.58 o 
   3   4  18       25.02       24.50      1.21 o 
   4   4  18        9.27        9.71      1.21 o 
  -4   5  18       16.42       15.74      3.13 o 
  -3   5  18        4.28        1.90      0.70 o 
  -2   5  18      154.39      155.75      2.31 o 
  -1   5  18        0.56        1.71      1.71 o 
   0   5  18      198.48      209.74      4.13 o 
   1   5  18      116.34      114.46      3.97 o 
   2   5  18       38.32       33.80      1.31 o 
   3   5  18       30.95       30.24      1.27 o 
  -3   6  18       66.29       59.90      2.22 o 
  -2   6  18      213.15      175.97      2.22 o 
  -1   6  18       18.69       21.14      1.21 o 
   0   6  18        5.55        6.29      0.97 o 
   1   6  18       84.07       90.43      1.98 o 
   2   6  18       15.22       15.48      1.21 o 
   3   6  18       12.98       13.87      1.04 o 
  -3   7  18       18.77       17.27      1.23 o 
  -2   7  18        7.07        7.46      0.97 o 
  -1   7  18       96.79       86.75      1.84 o 
   0   7  18        5.25        3.99      0.75 o 
   1   7  18       28.52       29.31      1.47 o 
   2   7  18        6.51        6.21      0.78 o 
   3   7  18        0.35        0.72      0.61 o 
  -3   8  18       18.56       22.56      1.31 o 
  -2   8  18       91.75       85.06      2.08 o 
  -1   8  18       25.62       26.45      1.33 o 
   0   8  18       54.56       51.97      1.70 o 
   1   8  18      122.74      134.82      2.71 o 
   2   8  18        7.11        8.14      0.78 o 
  -2   9  18        5.33        5.97      0.83 o 
  -1   9  18       32.50       29.93      1.26 o 
   0   9  18       21.97       20.78      1.41 o 
   1   9  18       49.23       51.45      1.47 o 
   2   9  18       15.84       15.11      0.83 o 
  -2  10  18       82.87      103.08      3.99 o 
  -1  10  18        0.64        2.85      0.73 o 
   0  10  18        5.59        7.50      0.83 o 
   1  10  18       89.26       88.09      2.32 o 
   0  11  18        4.29        3.42      1.14 o 
  -3   0  19     1701.56     1553.25     18.80 o 
  -1   0  19      383.86      382.42     10.26 o 
   3   0  19      330.80      297.52      6.24 o 
  -4   1  19        0.71        1.22      0.54 o 
  -3   1  19        2.47       -0.85      0.85 o 
  -2   1  19       20.06       21.42      1.11 o 
  -1   1  19      169.67      149.65      3.39 o 
   0   1  19       76.01       80.29      3.99 o 
   1   1  19       17.18       17.65      2.28 o 
   2   1  19       58.10       59.10      3.13 o 
   3   1  19        2.85        2.69      0.90 o 
   4   1  19      132.86      109.54      3.99 o 
  -4   2  19        2.90        2.16      0.54 o 
  -3   2  19        8.66       10.80      1.14 o 
  -2   2  19        3.97        3.42      0.72 o 
  -1   2  19       72.71       78.71      2.25 o 
   0   2  19        5.16        3.13      1.21 o 
   1   2  19       21.69       25.05      2.85 o 
   2   2  19        3.28        3.20      0.99 o 
   3   2  19        0.00       -0.28      1.21 o 
   4   2  19       54.36       43.41      1.78 o 
  -4   3  19        0.60        2.72      0.64 o 
  -3   3  19       21.90       21.54      1.64 o 
  -2   3  19      434.24      417.87      7.53 o 
  -1   3  19       15.32       13.88      1.66 o 
   0   3  19        7.10        9.71      1.61 o 
   1   3  19      236.62      241.39      5.43 o 
   2   3  19      130.53      124.22      2.27 o 
   3   3  19        1.67        1.00      0.85 o 
   4   3  19        0.83        0.57      1.14 o 
  -4   4  19       85.39      103.36      2.82 o 
  -3   4  19        4.76        1.71      0.76 o 
  -2   4  19      256.70      243.81      4.22 o 
  -1   4  19        1.63        0.00      1.21 o 
   0   4  19      223.14      223.37      6.27 o 
   1   4  19       95.56       87.59      2.80 o 
   2   4  19        2.20        1.14      0.68 o 
   3   4  19       10.53        9.11      0.89 o 
   4   4  19        7.17        9.11      1.71 o 
  -4   5  19       70.19       71.75      3.42 o 
  -3   5  19        5.09        2.28      0.76 o 
  -2   5  19      730.36      641.38      4.74 o 
  -1   5  19        0.93       -0.85      0.85 o 
   0   5  19       34.18       31.75      2.59 o 
   1   5  19        3.06        1.94      0.82 o 
   2   5  19       80.85       77.94      2.69 o 
   3   5  19       24.70       24.96      1.42 o 
  -3   6  19        1.82        0.57      0.61 o 
  -2   6  19       91.19       77.52      1.40 o 
  -1   6  19      192.35      190.94      2.69 o 
   0   6  19       11.26       11.00      1.01 o 
   1   6  19       33.17       33.41      1.37 o 
   2   6  19       19.92       19.72      2.10 o 
   3   6  19       23.23       24.17      1.51 o 
  -3   7  19       20.57       21.26      1.39 o 
  -2   7  19       69.89       75.23      2.05 o 
  -1   7  19        1.70        2.23      0.63 o 
   0   7  19       30.63       31.50      1.49 o 
   1   7  19      469.38      469.75      5.14 o 
   2   7  19        0.11       -0.67      0.67 o 
   3   7  19        1.73        1.33      0.66 o 
  -3   8  19       65.58       75.17      3.42 o 
  -2   8  19        7.83        6.73      1.04 o 
  -1   8  19        4.82        4.77      0.75 o 
   0   8  19      190.09      176.32      3.50 o 
   1   8  19        1.06        0.43      0.84 o 
   2   8  19       14.04       12.70      1.07 o 
  -2   9  19        0.54        0.19      0.66 o 
  -1   9  19       18.64       19.65      1.04 o 
   0   9  19      107.40      107.80      1.92 o 
   1   9  19      117.75      115.17      2.59 o 
   2   9  19       35.15       26.19      2.28 o 
  -1  10  19       11.17       12.17      0.83 o 
   0  10  19        3.09        1.90      0.66 o 
   1  10  19       24.46       25.15      1.50 o 
  -4   0  20       36.60       29.84      2.28 o 
  -2   0  20      404.57      433.13      7.98 o 
   0   0  20       61.79       67.76      3.99 o 
   2   0  20       17.36       15.37      2.85 o 
  -4   1  20       17.65       18.27      1.14 o 
  -3   1  20       96.36       97.87      3.12 o 
  -2   1  20      163.41      144.42      2.55 o 
  -1   1  20       43.61       46.84      2.17 o 
   0   1  20     1151.93     1119.39     20.56 o 
   1   1  20       10.33        7.64      1.17 o 
   2   1  20       24.44       27.13      2.19 o 
   3   1  20        8.14        9.02      1.14 o 
  -4   2  20        3.15        2.21      0.74 o 
  -3   2  20        0.17        1.77      0.75 o 
  -2   2  20      378.60      356.92      3.51 o 
  -1   2  20      168.19      161.26      3.35 o 
   0   2  20       37.20       30.75      2.85 o 
   1   2  20        0.92        2.09      0.99 o 
   2   2  20       17.41       16.75      1.80 o 
   3   2  20        0.05       -0.34      0.95 o 
   4   2  20       22.51       21.07      2.28 o 
  -4   3  20       27.95       39.18      1.26 o 
  -3   3  20        3.70        2.90      1.62 o 
  -2   3  20      113.84       91.51      2.49 o 
  -1   3  20      183.86      169.10      3.64 o 
   0   3  20      512.66      541.03     12.26 o 
   1   3  20      228.52      243.28      8.83 o 
   2   3  20      144.50      138.73      2.32 o 
   3   3  20        0.42        2.73      1.85 o 
   4   3  20        1.96        1.14      1.14 o 
  -4   4  20        7.76       10.07      0.99 o 
  -3   4  20       11.07       11.39      1.04 o 
  -2   4  20       68.83       62.49      1.54 o 
  -1   4  20      526.27      509.15      8.66 o 
   0   4  20        7.84        7.65      1.71 o 
   1   4  20       30.07       33.77      1.56 o 
   2   4  20       96.19       92.74      2.08 o 
   3   4  20       39.22       37.08      1.62 o 
  -3   5  20        0.01        0.63      0.67 o 
  -2   5  20       51.85       52.54      1.26 o 
  -1   5  20       92.09       69.03      2.01 o 
   0   5  20        4.11        3.34      0.82 o 
   1   5  20        6.74        7.77      0.74 o 
   2   5  20        2.03        2.40      0.90 o 
   3   5  20        4.78        3.42      0.85 o 
  -3   6  20        5.49        4.96      0.99 o 
  -2   6  20        0.23        1.10      0.59 o 
  -1   6  20      393.26      367.25      4.18 o 
   0   6  20      401.54      395.61      4.43 o 
   1   6  20      129.69      137.82      2.33 o 
   2   6  20       79.57       79.97      2.07 o 
   3   6  20       24.78       22.97      1.39 o 
  -3   7  20        0.55       -0.81      0.81 o 
  -2   7  20       73.77       73.20      1.66 o 
  -1   7  20       69.93       66.00      1.61 o 
   0   7  20       68.96       69.09      1.64 o 
   1   7  20       55.84       62.30      2.19 o 
   2   7  20        0.11        0.52      0.61 o 
   3   7  20       20.46       25.05      2.28 o 
  -2   8  20       61.19       51.28      1.62 o 
  -1   8  20       20.14       15.71      0.95 o 
   0   8  20       12.25       11.25      1.07 o 
   1   8  20       42.18       40.06      1.25 o 
   2   8  20       15.73       14.52      0.78 o 
  -2   9  20        5.56        5.37      0.66 o 
  -1   9  20        7.47        7.41      0.83 o 
   0   9  20       27.44       23.04      1.10 o 
   1   9  20       90.20       94.35      2.25 o 
   2   9  20       34.59       37.01      2.28 o 
   0  10  20       12.48       13.29      0.89 o 
   1  10  20        3.09        3.42      1.14 o 
  -3   0  21       56.67       45.88      2.82 o 
  -1   0  21        3.17        3.42      1.71 o 
   1   0  21      650.93      599.94     13.12 o 
   3   0  21      119.08      110.23      3.62 o 
  -4   1  21       10.31       10.26      0.99 o 
  -3   1  21       45.03       40.45      1.71 o 
  -2   1  21     1364.05     1258.81      9.09 o 
  -1   1  21       65.22       70.15      3.22 o 
   0   1  21        1.98        0.57      1.21 o 
   1   1  21        1.09        1.14      0.99 o 
   2   1  21        1.64        1.14      0.76 o 
   3   1  21       27.74       28.48      1.64 o 
  -4   2  21       32.94       37.76      1.40 o 
  -3   2  21       32.45       25.33      1.64 o 
  -2   2  21        9.75        7.33      0.72 o 
  -1   2  21        0.42        0.41      0.83 o 
   0   2  21      169.35      166.41      4.43 o 
   1   2  21        0.13       -0.57      0.99 o 
   2   2  21       91.14       87.34      2.34 o 
   3   2  21        0.54       -1.14      1.42 o 
  -4   3  21       30.13       34.08      2.13 o 
  -3   3  21        2.32        1.42      1.99 o 
  -2   3  21        0.85       -0.11      0.59 o 
  -1   3  21       42.86       37.62      1.84 o 
   0   3  21        3.21        1.99      1.21 o 
   1   3  21       25.35       25.16      2.19 o 
   2   3  21        6.47        6.05      0.89 o 
   3   3  21        4.46        4.08      0.99 o 
  -3   4  21        0.07        0.57      0.67 o 
  -2   4  21       12.67       16.00      1.01 o 
  -1   4  21       94.93       85.38      3.03 o 
   0   4  21        7.84        3.42      1.99 o 
   1   4  21       12.79       12.92      0.96 o 
   2   4  21       14.51       16.85      1.08 o 
   3   4  21        0.25       -0.16      0.61 o 
  -3   5  21        4.80        4.84      0.85 o 
  -2   5  21        0.73        5.11      0.71 o 
  -1   5  21      432.20      399.04      3.72 o 
   0   5  21      339.14      322.78      3.82 o 
   1   5  21       47.54       51.94      1.62 o 
   2   5  21       17.22       16.77      2.07 o 
   3   5  21       14.71       17.43      1.53 o 
  -3   6  21      100.08      102.51      3.00 o 
  -2   6  21       22.38       27.91      1.31 o 
  -1   6  21      249.92      235.80      3.81 o 
   0   6  21       60.18       56.22      1.56 o 
   1   6  21       10.18       10.03      1.52 o 
   2   6  21      121.67      122.03      2.41 o 
   3   6  21       16.47       12.72      0.99 o 
  -3   7  21        2.72        2.85      0.81 o 
  -2   7  21        1.62        3.36      0.68 o 
  -1   7  21        1.45        1.50      0.59 o 
   0   7  21       66.27       60.67      1.62 o 
   1   7  21       98.82       99.37      5.13 o 
   2   7  21       18.66       17.95      1.57 o 
  -2   8  21       14.34       16.93      1.17 o 
  -1   8  21       94.49       91.25      1.72 o 
   0   8  21       74.95       79.64      2.04 o 
   1   8  21      244.48      262.02      4.10 o 
   2   8  21      126.60      131.30      3.70 o 
  -1   9  21       22.77       20.90      0.87 o 
   0   9  21        2.53        2.24      0.54 o 
   1   9  21       62.11       63.28      1.84 o 
   0  10  21       21.52       20.50      2.28 o 
  -4   0  22        5.73        6.05      1.71 o 
  -2   0  22     1743.75     1699.97     14.28 o 
   0   0  22      325.67      360.52      6.85 o 
   2   0  22       16.27       15.19      3.70 o 
  -4   1  22       29.50       35.62      1.40 o 
  -3   1  22       10.27        8.62      1.04 o 
  -2   1  22       32.47       32.42      1.07 o 
  -1   1  22       46.49       53.91      5.98 o 
   0   1  22      192.16      191.95      6.84 o 
   1   1  22      132.62      111.06      3.09 o 
   2   1  22       28.54       27.49      1.36 o 
   3   1  22        5.58        4.85      0.99 o 
  -4   2  22        0.03        0.57      0.66 o 
  -3   2  22       76.40       80.10      2.64 o 
  -2   2  22        7.09        7.59      0.79 o 
  -1   2  22       43.69       41.49      1.92 o 
   0   2  22       97.13       99.47      3.62 o 
   1   2  22      168.75      159.18      2.68 o 
   2   2  22       13.85       12.84      1.14 o 
   3   2  22        8.17       10.85      1.61 o 
  -4   3  22       16.77       18.79      1.71 o 
  -3   3  22       42.50       49.25      2.42 o 
  -2   3  22        5.97        4.84      0.65 o 
  -1   3  22       20.20       17.54      1.33 o 
   0   3  22      141.31      140.76      4.21 o 
   1   3  22        6.49        3.77      0.78 o 
   2   3  22       14.46       15.20      1.04 o 
   3   3  22        0.67        1.08      0.67 o 
  -3   4  22        1.96        1.83      0.82 o 
  -2   4  22        9.54        6.68      0.98 o 
  -1   4  22      596.44      568.73      4.75 o 
   0   4  22        8.54        8.96      0.95 o 
   1   4  22       64.10       63.81      2.14 o 
   2   4  22       12.56       11.99      1.04 o 
   3   4  22        9.59        8.52      0.85 o 
  -3   5  22        0.77        1.24      0.61 o 
  -2   5  22       23.65       24.27      1.18 o 
  -1   5  22      242.84      229.89      4.25 o 
   0   5  22        7.93        9.67      0.78 o 
   1   5  22      149.68      137.81      2.25 o 
   2   5  22       65.60       75.44      2.07 o 
   3   5  22        7.72        6.05      0.83 o 
  -3   6  22       22.57       19.81      1.77 o 
  -2   6  22       42.57       37.80      1.48 o 
  -1   6  22       40.12       35.23      1.62 o 
   0   6  22       32.52       30.43      1.33 o 
   1   6  22        2.92        2.19      0.92 o 
   2   6  22        0.02        0.49      0.83 o 
   3   6  22        7.19        7.40      1.71 o 
  -2   7  22        1.85        0.00      0.51 o 
  -1   7  22       10.46        7.80      0.72 o 
   0   7  22       20.82       19.55      1.01 o 
   1   7  22      101.66      108.76      2.31 o 
   2   7  22       35.73       40.56      1.27 o 
  -2   8  22       60.48       55.47      1.64 o 
  -1   8  22       20.47       19.38      0.91 o 
   0   8  22        2.71        2.28      0.75 o 
   1   8  22       44.55       47.42      1.84 o 
   2   8  22        8.22        6.26      0.95 o 
  -1   9  22        0.01       -0.38      0.38 o 
   0   9  22       17.55       17.29      0.96 o 
   1   9  22       64.15       68.45      2.85 o 
  -3   0  23        0.05        0.28      1.21 o 
  -1   0  23      134.51      120.17      5.70 o 
   1   0  23      228.82      218.17      3.51 o 
   3   0  23        0.61       -1.14      1.14 o 
  -4   1  23        3.62        5.37      0.66 o 
  -3   1  23       66.76       59.96      1.83 o 
  -2   1  23        9.21        9.79      1.15 o 
  -1   1  23        3.60        3.67      1.07 o 
   0   1  23        0.19        1.14      1.21 o 
   1   1  23       23.22       24.43      1.09 o 
   2   1  23       59.93       63.88      2.71 o 
   3   1  23        7.12        6.19      1.06 o 
  -4   2  23       86.92       99.38      2.42 o 
  -3   2  23       10.43        5.52      1.12 o 
  -2   2  23       57.89       55.12      1.51 o 
  -1   2  23      359.22      333.95      4.52 o 
   0   2  23       22.47       20.67      2.28 o 
   1   2  23        0.05        1.09      0.63 o 
   2   2  23        0.34        0.24      1.82 o 
   3   2  23       14.34       16.08      2.56 o 
  -3   3  23       30.41       33.31      2.01 o 
  -2   3  23      140.05      126.99      2.16 o 
  -1   3  23        4.82        1.18      0.59 o 
   0   3  23       22.99       26.00      1.12 o 
   1   3  23       84.08       87.03      1.97 o 
   2   3  23       15.67       10.90      1.31 o 
   3   3  23        1.18        0.72      0.61 o 
  -3   4  23        1.89        0.49      0.83 o 
  -2   4  23      182.80      170.50      2.68 o 
  -1   4  23       53.54       55.68      1.58 o 
   0   4  23        4.71        3.33      0.59 o 
   1   4  23       58.16       57.61      1.90 o 
   2   4  23       64.29       68.34      2.00 o 
   3   4  23       12.74        9.72      0.99 o 
  -3   5  23        6.45        7.63      0.99 o 
  -2   5  23        9.28        8.37      0.82 o 
  -1   5  23        9.93        8.51      0.89 o 
   0   5  23       28.75       33.48      1.47 o 
   1   5  23        0.48        2.05      0.71 o 
   2   5  23        0.54        0.36      0.73 o 
   3   5  23        6.34        4.27      1.14 o 
  -3   6  23        2.11        1.33      0.66 o 
  -2   6  23        7.73        7.15      0.85 o 
  -1   6  23       40.95       36.16      1.99 o 
   0   6  23        8.43        8.59      0.82 o 
   1   6  23        0.33        1.06      0.96 o 
   2   6  23       20.98       22.41      1.23 o 
  -2   7  23        2.13        0.28      0.57 o 
  -1   7  23        3.04        4.50      0.63 o 
   0   7  23        9.16        9.79      0.86 o 
   1   7  23      102.59      107.04      2.25 o 
   2   7  23       24.11       21.37      0.93 o 
  -2   8  23        0.56        1.99      1.42 o 
  -1   8  23       77.79       75.95      2.96 o 
   0   8  23       24.78       25.36      1.13 o 
   1   8  23       12.91       14.05      1.17 o 
   0   9  23        8.04        6.68      0.67 o 
   1   9  23       23.70       23.66      1.61 o 
  -2   0  24      569.48      535.36     11.97 o 
   0   0  24      167.60      161.98      3.97 o 
   2   0  24        1.44        3.61      0.99 o 
  -3   1  24       39.38       50.53      1.71 o 
  -2   1  24       63.37       78.46      2.51 o 
  -1   1  24     1232.86     1217.43      8.98 o 
   0   1  24       73.98       74.06      1.62 o 
   1   1  24        7.96       11.36      1.02 o 
   2   1  24        3.01        0.76      0.99 o 
   3   1  24        6.76        6.86      0.99 o 
  -3   2  24       13.97       12.02      1.36 o 
  -2   2  24       12.47       14.05      0.87 o 
  -1   2  24      157.12      149.65      2.62 o 
   0   2  24      163.22      167.13      2.56 o 
   1   2  24        6.46        6.60      0.73 o 
   2   2  24        3.02        1.52      0.99 o 
   3   2  24        0.01        0.28      0.81 o 
  -3   3  24        0.20       -0.81      0.81 o 
  -2   3  24       18.45       20.26      0.99 o 
  -1   3  24       91.78       83.97      2.08 o 
   0   3  24       53.03       49.23      1.38 o 
   1   3  24        0.93        1.47      1.07 o 
   2   3  24       58.34       56.83      1.79 o 
   3   3  24       16.81       18.15      1.22 o 
  -3   4  24      125.34      155.71      2.96 o 
  -2   4  24       76.23       67.48      1.79 o 
  -1   4  24        0.74       -0.09      0.70 o 
   0   4  24        3.63        3.43      0.59 o 
   1   4  24       32.98       33.93      1.25 o 
   2   4  24        1.39       -0.16      0.83 o 
   3   4  24        9.54        9.77      0.99 o 
  -3   5  24       37.39       40.12      1.78 o 
  -2   5  24       71.10       70.65      2.30 o 
  -1   5  24     1045.28     1030.89     11.29 o 
   0   5  24       89.91       92.01      1.71 o 
   1   5  24        0.91        1.63      0.83 o 
   2   5  24        0.27        1.87      0.83 o 
  -2   6  24        7.32        6.56      0.85 o 
  -1   6  24        1.01        1.67      0.59 o 
   0   6  24      214.14      219.75      2.46 o 
   1   6  24       24.76       28.58      2.39 o 
   2   6  24       24.03       25.57      1.23 o 
  -2   7  24        0.27        1.14      0.81 o 
  -1   7  24        6.03        8.72      0.81 o 
   0   7  24        6.35        5.43      0.88 o 
   1   7  24        1.81        1.80      0.62 o 
   2   7  24        6.21        4.44      0.83 o 
  -1   8  24        1.26        1.14      0.57 o 
   0   8  24        1.98        1.92      0.73 o 
   1   8  24       10.93       12.38      0.83 o 
   0   9  24       19.33       17.65      1.71 o 
  -3   0  25       26.22       18.94      1.71 o 
  -1   0  25      163.71      158.90      4.43 o 
   1   0  25       67.50       64.27      3.00 o 
  -3   1  25        1.27        2.93      0.83 o 
  -2   1  25       13.02       12.96      1.31 o 
  -1   1  25        0.30        1.23      0.90 o 
   0   1  25        2.07        1.89      0.97 o 
   1   1  25      355.30      350.14      4.22 o 
   2   1  25        1.34       -1.21      1.21 o 
  -3   2  25        2.36        2.36      1.09 o 
  -2   2  25        9.27        5.19      0.90 o 
  -1   2  25      426.99      407.23      4.97 o 
   0   2  25        8.82       10.42      0.85 o 
   1   2  25       12.39       17.04      1.15 o 
   2   2  25       42.54       42.97      1.97 o 
   3   2  25       22.28       29.61      2.28 o 
  -3   3  25       67.37       91.68      2.82 o 
  -2   3  25        0.65       -0.75      0.75 o 
  -1   3  25      232.28      228.99      3.31 o 
   0   3  25       53.42       53.49      1.38 o 
   1   3  25       21.83       27.94      2.01 o 
   2   3  25        0.12        0.28      0.62 o 
   3   3  25        2.20        3.46      0.81 o 
  -3   4  25        0.76        0.76      1.16 o 
  -2   4  25      133.59      125.85      2.96 o 
  -1   4  25       58.88       66.85      1.96 o 
   0   4  25      387.43      387.05      3.66 o 
   1   4  25        0.01        1.63      0.83 o 
   2   4  25       50.19       51.68      1.58 o 
  -3   5  25        9.12       16.51      1.71 o 
  -2   5  25        9.50       14.13      1.59 o 
  -1   5  25       18.25       22.18      1.10 o 
   0   5  25       22.69       21.76      1.05 o 
   1   5  25       22.40       23.99      1.51 o 
   2   5  25       23.97       26.22      1.99 o 
  -2   6  25       32.98       34.92      1.64 o 
  -1   6  25       92.91       87.03      1.74 o 
   0   6  25       76.09       76.49      1.46 o 
   1   6  25       84.55       93.62      2.38 o 
   2   6  25        0.24        0.57      0.81 o 
  -2   7  25       18.16       16.69      1.71 o 
  -1   7  25        3.36        1.52      0.46 o 
   0   7  25      116.25      118.52      3.88 o 
   1   7  25       39.84       42.97      1.21 o 
  -1   8  25        9.88        9.86      1.03 o 
   0   8  25       34.02       36.30      1.17 o 
   1   8  25        2.03        3.36      0.66 o 
  -2   0  26      640.76      659.79     13.69 o 
   0   0  26      572.18      574.50      6.72 o 
   2   0  26       20.83       14.80      2.28 o 
  -3   1  26       16.98       19.19      1.31 o 
  -2   1  26        1.06        1.71      1.07 o 
  -1   1  26      784.61      793.40      7.99 o 
   0   1  26        0.03        0.41      0.59 o 
   1   1  26        1.81        2.37      0.72 o 
   2   1  26        1.07        1.42      1.21 o 
  -3   2  26       28.14       35.09      1.66 o 
  -2   2  26       24.38       26.31      1.42 o 
  -1   2  26       47.20       47.87      2.29 o 
   0   2  26       76.62       79.55      1.68 o 
   1   2  26       23.00       20.02      1.27 o 
   2   2  26       12.56       14.59      1.73 o 
  -3   3  26        0.33       -0.28      0.81 o 
  -2   3  26       11.10       11.75      1.14 o 
  -1   3  26      117.62      114.85      2.48 o 
   0   3  26        2.87        1.75      0.59 o 
   1   3  26        0.34        1.42      1.21 o 
   2   3  26        0.62        0.14      0.73 o 
  -3   4  26        1.71        1.71      1.14 o 
  -2   4  26        2.32        0.93      0.99 o 
  -1   4  26      148.91      157.37      2.67 o 
   0   4  26       75.12       77.06      1.55 o 
   1   4  26        2.55        0.23      1.71 o 
   2   4  26        9.27        8.54      0.95 o 
  -2   5  26       26.18       21.88      1.31 o 
  -1   5  26        1.26        1.33      0.55 o 
   0   5  26       72.58       74.87      1.52 o 
   1   5  26        3.74        1.27      0.75 o 
   2   5  26        1.24        1.57      0.85 o 
  -2   6  26       38.87       36.28      3.70 o 
  -1   6  26       37.42       33.95      1.23 o 
   0   6  26      140.87      151.61      2.48 o 
   1   6  26       11.59       11.16      0.89 o 
   2   6  26        0.00        0.57      1.14 o 
  -1   7  26       10.46       11.30      0.59 o 
   0   7  26        1.60        2.56      0.85 o 
   1   7  26       73.32       73.26      1.50 o 
   0   8  26       33.01       31.89      2.28 o 
  -3   0  27       50.78       50.78      2.28 o 
  -1   0  27      172.24      161.24      4.43 o 
   1   0  27       10.32       14.70      1.78 o 
  -3   1  27       74.64       70.61      2.85 o 
  -2   1  27       68.38       70.44      3.58 o 
  -1   1  27      128.14      131.73      2.85 o 
   0   1  27       15.38       15.91      0.93 o 
   1   1  27        0.04       -0.09      0.70 o 
   2   1  27       35.79       32.50      2.19 o 
  -3   2  27        2.29        4.55      0.67 o 
  -2   2  27        8.88        9.89      2.12 o 
  -1   2  27        7.27        9.62      1.17 o 
   0   2  27      116.24      126.46      2.00 o 
   1   2  27       26.95       31.02      1.56 o 
   2   2  27       43.41       40.76      1.32 o 
  -3   3  27        6.01        7.44      0.81 o 
  -2   3  27       81.32       84.71      2.40 o 
  -1   3  27       16.27       18.75      1.10 o 
   0   3  27       20.74       26.82      1.00 o 
   1   3  27      254.62      274.49      4.19 o 
   2   3  27       16.59       16.51      1.02 o 
  -2   4  27       35.26       35.08      1.64 o 
  -1   4  27        9.36        7.62      0.80 o 
   0   4  27      167.27      175.64      2.33 o 
   1   4  27        1.15        0.65      1.05 o 
   2   4  27       18.11       14.07      1.99 o 
  -2   5  27       29.92       35.31      2.01 o 
  -1   5  27       39.86       39.87      1.26 o 
   0   5  27        2.60        2.07      0.68 o 
   1   5  27       21.77       28.07      1.51 o 
   2   5  27        0.63        0.85      0.81 o 
  -2   6  27       17.22       18.72      1.99 o 
  -1   6  27       42.73       37.99      1.23 o 
   0   6  27       37.90       38.40      1.54 o 
   1   6  27       21.81       25.31      0.95 o 
  -1   7  27       17.79       20.93      0.73 o 
   0   7  27        6.09        6.65      0.95 o 
   1   7  27        0.26        1.14      1.14 o 
  -2   0  28        7.37       10.82      2.28 o 
   0   0  28      109.71      115.38      3.41 o 
   2   0  28      157.11      158.34      5.70 o 
  -3   1  28        2.96        1.52      0.66 o 
  -2   1  28       81.23       79.44      2.82 o 
  -1   1  28      131.03      131.84      2.99 o 
   0   1  28        6.96        8.52      0.89 o 
   1   1  28       40.38       44.23      1.53 o 
   2   1  28        7.98        8.93      0.87 o 
  -3   2  28       11.40       12.53      1.71 o 
  -2   2  28        0.23        0.11      0.90 o 
  -1   2  28        0.60       -0.13      1.07 o 
   0   2  28      330.06      338.30      3.32 o 
   1   2  28        2.51        0.28      0.99 o 
   2   2  28        0.69        0.28      0.57 o 
  -2   3  28        8.72       10.93      1.23 o 
  -1   3  28       23.40       23.75      1.15 o 
   0   3  28       82.91       94.25      1.58 o 
   1   3  28       33.86       37.00      1.84 o 
   2   3  28       23.11       19.00      0.93 o 
  -2   4  28       28.34       39.69      1.64 o 
  -1   4  28        0.12        1.52      0.62 o 
   0   4  28       15.99       17.72      0.76 o 
   1   4  28        6.72        5.69      1.34 o 
   2   4  28        4.36        3.07      0.95 o 
  -2   5  28       14.39       19.67      1.37 o 
  -1   5  28       19.34       24.17      1.28 o 
   0   5  28      161.89      174.19      2.83 o 
   1   5  28       66.28       71.01      1.62 o 
  -1   6  28       25.82       22.29      0.99 o 
   0   6  28        9.72       10.88      0.83 o 
   1   6  28        2.88        1.85      0.57 o 
   0   7  28        3.35        3.42      1.14 o 
  -1   0  29       59.05       73.09      2.17 o 
   1   0  29       92.19       83.71      3.99 o 
  -2   1  29        1.67        3.42      1.21 o 
  -1   1  29        2.07        3.07      0.59 o 
   0   1  29      185.92      196.21      2.43 o 
   1   1  29       14.82       16.41      1.02 o 
   2   1  29       12.66       11.96      1.14 o 
  -2   2  29        0.00       -0.28      0.57 o 
  -1   2  29        3.49        5.11      0.76 o 
   0   2  29      198.14      210.42      2.58 o 
   1   2  29        3.64        3.84      0.85 o 
   2   2  29       35.83       39.29      1.71 o 
  -2   3  29        0.65        0.00      0.66 o 
  -1   3  29        3.93        2.16      0.55 o 
   0   3  29       60.52       68.78      1.41 o 
   1   3  29        0.44        0.81      0.86 o 
   2   3  29        3.04        5.69      1.21 o 
  -2   4  29       65.02       75.77      2.42 o 
  -1   4  29       33.24       34.88      0.97 o 
   0   4  29       48.01       45.90      1.43 o 
   1   4  29        1.83        0.43      0.73 o 
  -2   5  29       21.36       21.07      1.71 o 
  -1   5  29       12.83       13.66      0.63 o 
   0   5  29      466.65      493.74      5.18 o 
   1   5  29        2.58        3.04      0.66 o 
  -1   6  29        2.09        1.71      1.14 o 
   0   6  29       50.21       49.27      2.01 o 
  -2   0  30        3.43       -1.14      1.14 o 
   0   0  30      151.58      156.03      2.61 o 
   2   0  30        0.53        1.14      0.57 o 
  -2   1  30        0.31        1.99      0.81 o 
  -1   1  30        3.34        2.81      0.55 o 
   0   1  30        0.06        0.53      0.45 o 
   1   1  30       10.25        9.08      1.07 o 
  -2   2  30        6.98        9.20      0.85 o 
  -1   2  30       27.19       27.56      1.15 o 
   0   2  30        7.95        6.05      0.75 o 
   1   2  30        0.50        1.71      0.74 o 
  -2   3  30        0.14       -0.38      0.66 o 
  -1   3  30       31.53       28.25      1.40 o 
   0   3  30        0.91        0.47      0.49 o 
   1   3  30        9.16        9.68      0.94 o 
  -1   4  30      102.14      101.48      1.44 o 
   0   4  30       12.03       12.61      0.92 o 
   1   4  30        4.09        4.46      0.73 o 
  -1   5  30       39.59       53.97      1.33 o 
   0   5  30        4.15        1.99      0.81 o 
   1   5  30        0.51        1.71      1.14 o 
  -1   0  31      539.30      578.51      6.39 o 
   1   0  31       24.26       18.79      2.28 o 
  -2   1  31        0.56        1.14      1.14 o 
  -1   1  31       11.00       11.54      1.75 o 
   0   1  31        4.28        4.14      1.11 o 
   1   1  31       21.42       22.77      2.28 o 
  -2   2  31       10.21       14.23      1.71 o 
  -1   2  31       19.73       20.73      0.84 o 
   0   2  31        0.00        0.78      0.73 o 
   1   2  31        5.96        9.26      0.98 o 
  -1   3  31        2.58        3.57      0.54 o 
   0   3  31       45.77       44.77      3.99 o 
   1   3  31       52.52       56.56      2.85 o 
  -1   4  31        0.18        0.95      0.66 o 
   0   4  31       27.76       33.52      1.78 o 
   1   4  31        5.28        5.12      1.14 o 
   0   0  32       29.52       30.75      2.28 o 
  -1   1  32        9.66        8.29      0.67 o 
   0   1  32       19.84       22.16      1.31 o 
   1   1  32        2.35        1.42      0.81 o 
  -1   2  32        5.86        5.45      0.67 o 
   0   2  32      129.21      144.92      2.63 o 
  -1   3  32       39.93       39.93      4.56 o 
   0   3  32       90.62      101.95      2.82 o 
   0   4  32       10.57        8.54      1.14 o 
  -1   1  33       20.68       21.64      1.71 o 
   0   1  33      286.15      312.87      4.84 o 
   0   2  33        7.78        9.68      1.71 o 
                                                 
